# Supplementary material for: Comprehensive phytochemical profiles and antioxidant activity of Korean local cultivars of red chili pepper (Capsicum annuum L.)
Source: Front Plant Sci. 2024 Jan 22;15:1333035. doi: 10.3389/fpls.2024.1333035 (PMC10840139; doi:10.3389/fpls.2024.1333035)
Supplement: Supplementary file 2 [file Table_1.xlsx]

## Sheet: Positive detection
Supplementary Dataset 1. Phytochemical compounds identified in red chili peppers via UPLC/ion-mobility Q-TOF MS in positive ion mode, followed by matching with reference spectral library.
NO.	Compound Name	RT [min]	CCS [Å²]	m/z meas.	M meas.	VIP value	Ion mode	Δm/z [mDa]	MS/MS score	FC value [S/D]	log2(FC[S/D])	FC value [E/D]	log2(FC[E/D])	p-value	p-value	-log10(p-value)	Subicho_Intensity (ave.)	Eumseong_Intensity (ave.)	Dokbulwang_Intensity (ave.)	Class	Kingdom	Superclass	Class	Subclass	Level 5
1	(-)-Naringenin	14.88	163.7	273.076	272.069	0.10193	Positive	0.276	980.9	1.6468	0.719666	10.2046	3.35114	1.2994e-08	***	7.8863	6601.11	40904.4	4008.44	Phenolics
2	(-)-Riboflavin	4.46	189.9	377.146	376.138	0.16452	Positive	0.074	956	1.04336	0.0612331	1.1033	0.141823	0.83333	*	0.079181	39949.3	42244.4	38289.2	Organic compounds
3	(±)8(9)-EET methyl ester	28.29	187.2	335.258	334.251	0.0072171	Positive	0.323	739.7	0.713728	-0.486555	0.743918	-0.426785	0.99178	*	0.003584	446.556	465.444	625.667	Lipids
4	(±)Abscisic Acid	2.6	161.8	265.143	264.136	1.3908	Positive	-0.867	800.7	0.464494	-1.10627	0.513819	-0.960669	0.0010206	**	2.9912	4935.56	5459.67	10625.7	Organic compounds
5	(±)-Naringenin	6.69	163.7	273.076	272.069	0.12051	Positive	0.229	955.1	0.782445	-0.353938	3.3993	1.76524	3.5085e-06	***	5.4549	4464.11	19394.1	5705.33	Phenolics
6	(10E,15Z)-9,12,13-Trihydroxyoctadeca-10,15-dienoic acid	18.78	180.3	311.221	328.225	1.2873	Positive	-0.3	406.2	4.96636	2.31219	5.46636	2.45058	6.3695e-05	***	4.1959	4249	4676.78	855.556	Lipids	Organic compounds	Lipids and lipid-like molecules	Fatty Acyls
7	(2,2-Dimethyl-3,4-dihydro-2H-chromen-6-yl)acetic acid	7.23	150.6	221.117	220.11	1.3244	Positive	-0.178	434	6.57184	2.7163	6.94243	2.79544	0.00010346	***	3.9852	3044.22	3215.89	463.222	Organic compounds	Organic compounds	Organoheterocyclic compounds	Benzopyrans	2,2-dimethyl-1-benzopyrans
8	(2E,4E,10Z)-N-(2-Methylpropyl)hexadeca-2,4,10-trienamide	28.33	179.5	306.279	305.272	1.0004	Positive	0.263	846.1	1.75771	0.813696	2.18678	1.12881	7.4216e-05	***	4.1295	112671	140176	64101.3	Lipids
9	(2E,6E,10E,14S)-14-((2-O-.beta.-D-Glucopyranosyl-.beta.-D-glucopyranosyl)oxy)-2,6,10,14-tetramethylhexadeca-2,6,10,15-tetraenoic acid	19.53	247.5	667.33	644.341	1.5047	Positive	0.199	780	2.36609	1.2425	2.11944	1.08368	9.7111e-06	***	5.0127	35542.3	31837.2	15021.6	Terpenes	Organic compounds	Lipids and lipid-like molecules	Fatty Acyls	Sophorolipids
10	(2Z)-2-(.beta.-D-Glucopyranosyloxy)-3-phenyl-2-propenoic acid	3.45	173.5	349.089	326.1	0.72186	Positive	-0.017	834.2	0.902725	-0.147642	0.796848	-0.327624	0.0024451	**	2.6117	46886.2	41387.1	51938.6	Organic compounds
11	(3-ethyl-3-hydroxy-7-azaspiro[3.5]nonan-7-yl)-thiophen-3-ylmethanone	0.91	162.6	280.139	279.132	1.1768	Positive	2.624	632	1.53394	0.617243	1.54304	0.625771	0.024228	*	1.6157	31766.8	31955.1	20709.2	Others
12	(3R,5S,5AS,6R,7S,8R)-5-(.beta.-D-Glucopyranosyloxy)-8,8a-dihydroxyhexahydro-1H-3,6-methanocyclopenta[E][1,3]dioxepin-7-yl benzoate	17.37	220.9	485.166	484.159	1.4495	Positive	0.658	648.5	2.36462	1.24161	2.13941	1.09721	0.00053104	***	3.2749	27916.4	25257.7	11805.9	Organic compounds	Organic compounds	Benzenoids	Benzene and substituted derivatives	Benzoic acids
13	(4a'R,5'S,6'R,6a'S,7'R,10a'R,10b'R)-6'-(Acetyloxy)-4a',6a',10b'-trimethyl-5-oxododecahydro-2'H-dispiro[furan-3,3'-benzo[f]chromene-7',2''-oxiran]-5'-yl 2-methylpropanoate	10.97	215.9	479.264	478.257	1.2401	Positive	0.19	442.5	1.81644	0.259222	1.9094	0.280897	0.0011466	**	2.9406	9922.22	10430	5462.44	Lipids
14	(5E,9E)-Farnesylacetone	28.16	168.7	263.237	262.23	1.4549	Positive	0.068	530	1.52451	0.608345	1.34186	0.424236	0.0049003	**	2.3098	1337.33	1177.11	877.222	Terpenes
15	(9Z,12E)-15,16-Dihydroxyoctadeca-9,12-dienoic acid	19.68	182.6	313.237	312.23	1.4186	Positive	0.155	643.5	7.11694	2.83126	6.50316	2.70114	0.00036081	***	3.4427	9899.67	9045.89	1391	Lipids	Organic compounds	Lipids and lipid-like molecules	Fatty Acyls
16	(Diethylamino)(oxo)acetic acid	0.78	128.1	146.081	145.074	1.0175	Positive	0.079	509.4	3.03672	1.60251	4.11955	2.04249	0.00010379	***	3.9839	220849	299599	72726.1	Organic compounds	Organic compounds	Organic acids and derivatives	Carboxylic acids and derivatives	Amino acids and derivatives
17	.beta.-Amyrenonol	30.86	211.4	441.371	440.364	0.7828	Positive	-1.482	703.9	0.786098	-0.347218	0.899918	-0.152134	0.45037	*	0.34643	1494.11	1710.44	1900.67	Lipids
18	.beta.-Damascone	29.16	143.2	193.159	192.152	0.52767	Positive	0.11	681.3	1.34096	0.423266	1.79133	0.84103	0.077148	*	1.1127	2481.22	3314.56	1850.33	Terpenes
19	[3-(Acetylamino)phenoxy]acetic acid	1.19	146.9	210.077	209.07	0.046757	Positive	1.258	566.5	0.986374	-0.0197927	0.917654	-0.123978	0.89887	*	0.046304	740	688.444	750.222	Organic compounds
20	[5-(5,5,8a-Trimethyl-2-methylidene-7-oxo-1,3,4,4a,6,8-hexahydronaphthalen-1-yl)-3-methylpentyl] acetate	27.84	199	349.275	348.268	1.2531	Positive	1.711	501.3	2.93313	1.55244	0.683169	-0.549686	0.00013611	***	3.8661	5911.56	1376.89	2015.44	Lipids
21	1-(1',3'-Benzodioxol-5'-yl)-2-butanamine	28.26	144.8	194.119	193.111	0.75859	Positive	0.964	713.1	1.19244	0.253919	1.44622	0.532285	0.098471	*	1.0067	1083.33	1313.89	908.5	Organic compounds
22	1-(2-hydroxy-6-nitro-4-phenylquinolin-3-yl)ethan-1-one	13.02	171.3	309.087	308.08	0.6471	Positive	-0.036	510	1.36295	0.446737	1.81018	0.856133	0.0083985	**	2.0758	5409.11	7184	3968.67	Others
23	1-(4-Isopropylphenyl)-5-oxo-3-pyrrolidinecarboxylic acid	4.73	163.6	248.128	247.121	1.5474	Positive	-0.284	721.6	3.82872	1.93686	2.5965	1.37657	0.00058946	***	3.2295	6519.89	4421.56	1702.89	Organic compounds	Organic compounds	Organoheterocyclic compounds	Pyrrolidines
24	1-(Benzo[D][1,3]dioxol-4-yl)-2-(ethylamino)propan-1-one	1.82	150	222.113	221.105	1.3672	Positive	0.131	516.4	0.704606	-0.505111	0.738495	-0.437339	0.0032442	**	2.4889	3853.33	4038.67	5468.78	Others
25	1-(Cyclododec-1-en-1-yl)ethanone	22.5	152.8	209.19	208.183	1.2048	Positive	0.092	663.2	1.36281	0.446581	1.23057	0.299325	0.081848	*	1.087	1161.11	1048.44	852	Lipids
26	1-(p-Tolyl)butan-1-one	29.27	131.8	163.112	162.105	0.59504	Positive	0.143	734.2	1.17552	0.233297	1.08672	0.119982	0.64783	*	0.18854	5285	4885.78	4495.89	Organic compounds
27	1-(p-Tolyl)cyclopropanecarbonitrile	31.41	130	158.097	157.089	1.2996	Positive	0.305	934.3	1.41866	0.504527	1.25398	0.326518	0.041991	*	1.3768	989.278	874.444	697.333	Organic compounds
28	1,2,3,6-Tetrahydropyridine-4-carboxylic acid	0.77	122.1	128.071	127.064	1.1373	Positive	0.265	877.7	2.38356	1.25312	2.90246	1.53728	1.6136e-07	***	6.7922	12552.1	15284.7	5266.11	Organic compounds	Organic compounds	Organoheterocyclic compounds	Pyridines and derivatives
29	1,2-Dihexadecanoyl-sn-glycero-3-phosphocholine	28.28	284.7	734.57	733.563	0.13779	Positive	0.351	999.1	1.12312	0.167514	1.98979	0.99262	0.088311	*	1.054	8926.44	15814.7	7947.89	Lipids
30	1,2-Dilinoleoylglycerol	29.11	259.9	617.515	616.507	1.4759	Positive	0.559	834.4	0.761683	-0.392737	0.865919	-0.207696	0.0046414	**	2.3334	11107.5	12627.6	14582.8	Lipids
31	1,2-Dilinoleoyl-sn-glycero-3-phosphocholine	22.48	283.4	782.57	781.563	0.2728	Positive	0.807	993.4	0.881568	-0.181856	0.590557	-0.759851	0.021245	*	1.6728	550.833	369	624.833	Carbohydrates
32	1,2-Dimyristin	32.5	242.8	535.434	512.445	1.2328	Positive	0.428	646.1	0.356169	-1.48937	0.218052	-2.19726	2.2313e-05	***	4.6514	13657.9	8361.56	38346.7	Lipids	Organic compounds	Lipids and lipid-like molecules	Glycerolipids	Diacylglycerols
33	1,2-Dioleoyl-sn-glycero-3-phosphoethanolamine	28.28	281.7	744.554	743.546	1.0731	Positive	-0.212	790.5	1.33772	0.419775	1.52108	0.605092	0.019022	*	1.7207	4524.17	5144.28	3382	Lipids
34	1,2-Dipalmitoleoyl-sn-glycero-3-phosphoethanolamine	28.74	269.4	688.494	687.486	0.074773	Positive	2.363	413.1	1.36202	0.445752	1.16929	0.225639	0.85979	*	0.065609	1036.5	889.833	761	Lipids
35	1,2-Dipalmitoyl-sn-glycero-3-phosphoethanolamine	28.75	276.9	692.517	691.51	0.81846	Positive	-5.594	757.7	1.7015	0.766805	2.0482	1.03435	0.38766	*	0.41154	1085.56	1306.75	638	Lipids
36	1,4-Diaminonaphthalene	2.23	133.2	159.092	158.085	0.31775	Positive	0.129	805.7	0.956044	-0.0648508	0.831055	-0.266985	0.058846	*	1.2303	5096.78	4430.44	5331.11	Organic compounds
37	1,4-Dibutyl benzene-1,4-dicarboxylate	15.41	174.9	279.157	278.149	1.252	Positive	-2.294	855.5	5.17529	2.37164	6.04179	2.59498	1.6434e-07	***	6.7843	3178.78	3711	614.222	Organic compounds	Organic compounds	Benzenoids	Benzene and substituted derivatives	Phthalic acid and derivatives
38	1-[[3-(2-ethoxyphenyl)-1,2,4-oxadiazol-5-yl]methyl]-3-pentylquinazoline-2,4-dione	11.69	225.2	435.199	434.192	1.4706	Positive	-3.42	547.2	2.5084	1.32677	1.19607	0.258298	1.9612e-05	***	4.7075	9509.89	4534.56	3791.22	Others
39	1-[3-[[6-methyl-2-(4-nitropyrazol-1-yl)pyrimidin-4-yl]amino]phenyl]ethanol	1.52	180	341.134	340.127	0.10785	Positive	-1.45	628.1	0.969056	-0.0453487	0.723337	-0.46726	0.19024	*	0.7207	9380.89	7002.22	9680.44	Others
40	10E,12Z-Octadecadienoic acid	28.76	185.2	281.248	280.241	0.043345	Positive	0.634	628.8	1.01518	0.0217374	1.1289	0.174919	0.82642	*	0.0828	1203.67	1338.5	1185.67	Organic compounds
41	11(12)-Epoxy-5Z,8Z,14Z,17Z- eicosatetraenoic acid	28.24	180.2	319.225	318.218	0.35054	Positive	-1.795	461.3	1.21044	0.27553	1.53409	0.617385	0.33473	*	0.4753	525.667	666.222	434.278	Lipids
42	11(Z),14(Z)-Eicosadienoic Acid	29.57	188	309.281	308.273	0.093153	Positive	1.717	475.2	1.0191	0.0272972	0.877416	-0.188668	0.48565	*	0.31368	503.889	433.833	494.444	Lipids
43	11,12-Dihydroxy-5Z,8Z,14Z-eicosatrienoic acid	26.27	190.2	339.253	338.246	0.43884	Positive	0.085	870	1.42763	0.513625	1.88096	0.911468	0.327	*	0.48545	4562.56	6011.33	3195.89	Lipids
44	11-keto Fluprostenol	1.33	205.4	457.182	456.175	0.50819	Positive	-1.388	677	1.35587	0.439215	1.89337	0.920953	0.051563	*	1.2877	4804.89	6709.67	3543.78	Lipids
45	12(13)-Epoxy-9Z-octadecenoic acid	17	183.3	297.242	296.235	0.66587	Positive	-0.129	728.8	1.15291	0.205277	1.2824	0.35885	0.075815	*	1.1202	6489.33	7218.22	5628.67	Lipids
46	12-Epi-Leukotriene B4	21.84	188.5	359.22	336.23	1.1969	Positive	0.271	660.3	4.7494	2.24775	5.77078	2.52877	9.6248e-06	***	5.0166	6589	8006	1387.33	Lipids	Organic compounds	Lipids and lipid-like molecules	Fatty Acyls	Leukotrienes
47	12-Hydroxy-4',4a,6a,7-tetramethyldocosahydrospiro[naphtho[2',1':4,5]indeno[2,1-b]furan-8,2'-pyran]-2-yl 6-O-hexopyranosylhexopyranoside	11.04	288.4	757.438	756.431	1.1445	Positive	0.981	431.3	0.792886	-0.100789	1.01362	0.00587524	0.030206	*	1.5199	16358.2	20912.2	20631.2	Organic compounds
48	12-OPDA	25.69	176.9	293.211	292.204	1.0464	Positive	0.095	548.1	5.29335	2.40418	7.50016	2.90692	1.8288e-06	***	5.7378	12979.9	18391.2	2452.11	Lipids	Organic compounds	Lipids and lipid-like molecules	Fatty Acyls	Prostaglandins and related compounds
49	13(R)-HODE	26.45	174.7	279.232	296.235	1.5043	Positive	0.301	990.6	8.59047	3.10274	7.34121	2.87602	9.5493e-07	***	6.02	99648.4	85157.2	11599.9	Lipids	Organic compounds	Lipids and lipid-like molecules	Fatty Acyls
50	13(S)-HpODE	21.36	173.7	295.227	312.23	1.1263	Positive	-0.069	825.3	0.656204	-0.607784	0.624365	-0.679538	0.02471	*	1.6071	12292.9	11696.4	18733.3	Lipids
51	13-epi-12-oxo Phytodienoic Acid	15.92	173	293.211	292.204	1.1085	Positive	0.113	834.6	3.39553	1.76364	4.36009	2.12436	1.4787e-05	***	4.8301	3492.11	4484.11	1028.44	Lipids	Organic compounds	Lipids and lipid-like molecules	Fatty Acyls	Prostaglandins and related compounds
52	13-Hydroxy-7-oxoabiet-8(14)-en-18-oic acid	22.46	189.2	335.219	334.212	1.0814	Positive	-2.667	469.1	2.56052	1.35644	2.95731	1.56429	0.01029	*	1.9876	1419.67	1639.67	554.444	Terpenes	Organic compounds	Lipids and lipid-like molecules	Prenol lipids
53	13-Keto-9Z,11E-octadecadienoic acid	18.81	177.9	295.227	294.22	1.5459	Positive	0.021	790.3	3.67375	1.87725	2.90853	1.54029	4.4029e-05	***	4.3563	14704.8	11641.9	4002.67	Lipids	Organic compounds	Lipids and lipid-like molecules	Fatty Acyls
54	13Z-Docosenamide	31.7	199.9	338.342	337.334	0.90733	Positive	-0.001	891.7	0.567372	-0.817633	NA	NA	0.015742	*	1.8029	3027.75	0	5336.44	Lipids
55	14-Methylpentadecanoic acid	22.53	179.3	257.248	256.241	0.67311	Positive	0.515	418.5	1.30605	0.385214	0.907996	-0.139242	0.31481	*	0.50195	1120.67	779.111	858.056	Lipids
56	15-Ketofluprostenol	3.23	204.3	457.182	456.174	0.09242	Positive	-1.307	603.1	1.06589	0.092056	1.94351	0.958664	0.0048388	**	2.3153	2180.33	3975.56	2045.56	Phenolics
57	15-Ketoprostaglandin E1	19.68	193.8	353.23	352.223	1.4471	Positive	-2.221	973.4	6.75636	2.75625	6.05245	2.59752	0.0001375	***	3.8617	10905.9	9769.67	1614.17	Organic compounds	Organic compounds	Lipids and lipid-like molecules	Fatty Acyls	Prostaglandins and related compounds
58	15-Ketoprostaglandin E2	17.51	189.5	351.214	350.207	1.3074	Positive	-2.066	413.1	2.59868	1.37778	2.74935	1.45909	8.1799e-05	***	4.0872	7384	7812.11	2841.44	Organic compounds	Organic compounds	Lipids and lipid-like molecules	Fatty Acyls	Prostaglandins and related compounds
59	15-Oxo-11Z,13E-eicosadienoic acid	28.73	194.1	323.258	322.251	0.033348	Positive	-0.162	582.1	0.984235	-0.0229255	0.342927	-1.54402	7.8949e-05	***	4.1027	20872.8	7272.5	21207.1	Lipids
60	15-Stachen-19-ol	16.2	165.9	271.242	288.245	1.2803	Positive	-0.007	907.4	2.08683	1.06131	2.2046	1.14052	0.00032289	***	3.4909	27862.9	29435.3	13351.8	Terpenes	Organic compounds	Lipids and lipid-like molecules	Prenol lipids
61	16(17)-Epoxy-4Z,7Z,10Z,13Z,19Z-docosapentaenoic acid	27.18	184.5	345.242	344.235	0.07648	Positive	-0.237	686	1.27031	0.345184	6.08283	2.60474	4.7729e-08	***	7.3212	1344.56	6438.33	1058.44	Lipids
62	16,16-Dimethylprostaglandin A2	28.25	193.9	363.253	362.246	0.85664	Positive	0.51	402.9	1.67254	0.742037	1.64516	0.718229	0.26491	*	0.5769	627.944	617.667	375.444	Lipids
63	17.beta.-Hydroxyexemestane	13.71	174.1	299.201	298.193	1.2998	Positive	-0.024	741.4	1.55378	0.63578	1.26347	0.337391	0.045358	*	1.3433	3441.44	2798.44	2214.89	Organic compounds
64	17-Hydroxy-15-kauren-19-oic acid	15.68	176.5	301.216	318.22	1.3735	Positive	0.077	884.6	3.67427	1.87746	3.58762	1.84303	0.00038701	***	3.4123	22020.3	21501	5993.11	Terpenes	Organic compounds	Lipids and lipid-like molecules	Prenol lipids	Kaurane diterpenoids
65	1-Acetamidocyclopentanecarboxylic acid	0.83	134.9	172.097	171.089	0.12727	Positive	-0.041	882	1.04963	0.0698752	0.551568	-0.858389	0.014985	*	1.8243	8136	4275.39	7751.33	Organic compounds
66	1-Amino-2-phenylcyclopropane-1-carboxylic acid	1.5	139.7	178.086	177.079	0.87852	Positive	0.194	777.7	1.9587	0.9699	2.67764	1.42096	0.00084781	***	3.0717	3346.56	4574.89	1708.56	Organic compounds
67	1-Arachidoyl-2-hydroxy-sn-glycero-3-phosphocholine	27.19	247.4	552.403	551.396	1.3009	Positive	0.556	905.8	0.318283	-1.65162	0.32334	-1.62888	0.003223	**	2.4917	2335.67	2372.78	7338.33	Lipids	Organic compounds	Lipids and lipid-like molecules	Glycerophospholipids	Lysophosphatidylcholines
68	1-Behenoyl-2-hydroxy-sn-glycero-3-phosphocholine	28.31	255.1	580.432	579.425	1.2068	Positive	-0.375	926.5	0.372817	-1.42346	0.56577	-0.821713	0.073292	*	1.1349	487.333	739.556	1307.17	Lipids
69	1-benzyl-3-(2-methyl-[1,2,4]triazolo[1,5-a]pyridin-8-yl)urea	1.33	175.6	282.134	281.126	0.22449	Positive	-1.181	734.7	1.06504	0.0909039	1.28078	0.357018	0.22507	*	0.64768	4497.89	5409	4223.22	Others
70	1-Heptadecanoyl-sn-glycero-3-phosphocholine	27.11	236.7	510.357	509.35	1.3134	Positive	1.462	741.4	0.354102	-1.49776	0.280441	-1.83423	2.5628e-06	***	5.5913	3867.11	3062.67	10920.9	Lipids	Organic compounds	Lipids and lipid-like molecules	Glycerophospholipids	Lysophosphatidylcholines
71	1-Heptanone, 1-(4-methoxyphenyl)-2-(1-pyrrolidinyl)-	22.87	178	290.212	289.204	0.87861	Positive	0.237	770.7	3.03143	1.6	4.71782	2.23812	2.3811e-06	***	5.6232	3472.33	5404	1145.44	Organic compounds
72	1-Heptanone, 1-phenyl-2-(1-pyrrolidinyl)-	25.86	169.6	260.201	259.194	1.5775	Positive	0.126	913.6	2.68064	1.42258	2.09789	1.06894	1.286e-05	***	4.8908	14392.3	11263.6	5369	Others	Organic compounds	Organic oxygen compounds	Organooxygen compounds	Ketones
73	1-Hexadecanoyl-2-octadecadienoyl-sn-glycero-3-phosphocholine	22.49	283.4	758.57	757.563	0.9659	Positive	0.708	998.5	1.82586	0.868578	1.33351	0.41523	0.12105	*	0.91704	1140.56	833	624.667	Lipids
74	1-Hexadecylamine	25.58	177.4	242.284	241.277	1.2087	Positive	0.17	697.4	1.36399	0.447834	1.32333	0.404168	0.03672	*	1.4351	4543	4407.56	3330.67	Organic compounds
75	1-Linoleoyl-2-oleoyl-rac-glycerol	29.31	263.6	619.53	618.523	0.34289	Positive	-0.1	525.2	0.87591	-0.191145	0.508756	-0.974955	0.014117	*	1.8502	21369.8	12412.2	24397.2	Lipids
76	1-Linoleoyl-2-oleoyl-rac-glycerol	29.38	285.3	619.529	618.522	0.040548	Positive	-0.479	496.4	0.98315	-0.0245166	0.703404	-0.507574	0.43108	*	0.36544	953	681.833	969.333	Lipids
77	1-Mesityl-5-oxo-3-pyrrolidinecarboxylic acid	3.57	167	248.128	247.121	1.5351	Positive	-0.18	527.7	3.83432	1.93897	2.8102	1.49067	0.00051963	***	3.2843	16228.6	11894	4232.44	Organic compounds	Organic compounds	Organoheterocyclic compounds	Benzodioxanes
78	1-Monolinolenin	26.03	188.6	353.269	352.262	1.3013	Positive	0.332	866.5	0.725742	-0.462471	0.746896	-0.421021	0.0082433	**	2.0839	132920	136794	183150	Lipids
79	1-Monolinoleoyl-rac-glycerol	28.17	192.7	337.274	354.278	0.5517	Positive	0.156	931.6	1.23145	0.300353	1.63132	0.706037	0.0016374	**	2.7859	12341	16348.3	10021.6	Lipids
80	1-Myristoyl-2-hydroxy-sn-glycero-3-phosphoethanolamine	24.32	209.2	426.262	425.255	0.9054	Positive	0.271	856.6	0.475643	-1.07205	NA	NA	0.00013567	***	3.8675	1534.06	0	3225.22	Lipids
81	1-Myristoyl-sn-glycero-3-phosphocholine	24.48	225.5	468.309	467.302	1.1753	Positive	0.348	961	0.369074	-1.43802	0.19797	-2.33664	0.00019211	***	3.7165	6137.67	3292.22	16629.9	Lipids	Organic compounds	Lipids and lipid-like molecules	Glycerophospholipids	Lysophosphatidylcholines
82	1-Naphthalenepentanoic acid, 3,4,4a,5,6,7,8,8a-octahydro-.beta.,2,5,5,8a-pentamethyl-3-oxo-, (8aS)-	27.33	181	321.242	320.235	0.10927	Positive	-0.234	692.2	1.36424	0.448097	5.84328	2.54678	4.4569e-08	***	7.351	4111.67	17611	3013.89	Others
83	1-Naphthalenepentanoic acid, 5-carboxy-1,2,3,4,4a,7,8,8a-octahydro-7-hydroxy-.beta.,1,2,4a-tetramethyl-	17.41	193.4	353.23	352.223	0.54847	Positive	-2.311	423	3.35351	1.74567	4.0761	2.02719	0.45569	*	0.34133	8350.25	10149.5	2490	Others
84	1-Naphthylamine	3.68	125.6	144.081	143.074	1.1696	Positive	0.135	773.8	3.27065	1.70958	3.84047	1.94128	0.00068597	***	3.1637	22128.1	25983.3	6765.67	Organic compounds	Organic compounds	Benzenoids	Naphthalenes
85	1-Octadecanoyl-2-octadecenoyl-sn-glycero-3-phosphocholine	29.03	285.1	788.614	787.607	0.36093	Positive	-2.529	931.5	1.11785	0.16073	0.71476	-0.484469	0.057869	*	1.2376	2225.33	1422.89	1990.72	Lipids
86	1-O-Hexadecyl-2-O-acetyl-sn-glyceryl-3-phosphorylcholine	27.55	241.6	524.372	523.364	1.3391	Positive	0.397	994	0.341892	-1.54839	0.331146	-1.59446	0.00042556	***	3.371	6009.78	5820.89	17578	Lipids	Organic compounds	Lipids and lipid-like molecules	Glycerophospholipids	1-alkyl,2-acylglycero-3-phosphocholines
87	1-Oleoyl-sn-glycero-3-phosphocholine	26.79	235.9	522.356	521.349	1.4316	Positive	0.576	969	0.19108	-2.3878	0.24238	-2.0447	1.0142e-05	***	4.9939	53282.1	67586.6	278843	Lipids	Organic compounds	Lipids and lipid-like molecules	Glycerophospholipids	Lysophosphatidylcholines
88	1-Oleoyl-sn-glycero-3-phosphoethanolamine	26.45	221.2	480.309	479.302	1.398	Positive	0.879	924.8	0.136242	-2.87576	0.147637	-2.75988	9.7624e-06	***	5.0104	2056.44	2228.44	15094.1	Lipids	Organic compounds	Lipids and lipid-like molecules	Glycerophospholipids	Lysophosphatidylethanolamines
89	1-Palmitoyl-2-hydroxy-sn-glycero-3-phosphoethanolamine	26.29	217.2	454.293	453.286	1.347	Positive	0.417	968.7	0.266526	-1.90765	0.222809	-2.16612	9.6994e-06	***	5.0133	66894.3	55921.8	250986	Lipids	Organic compounds	Lipids and lipid-like molecules	Glycerophospholipids	Lysophosphatidylethanolamines
90	1-Palmitoyl-2-linoleoyl PE	25.96	275.6	716.523	715.515	0.0056902	Positive	0.105	883.9	1.00617	0.00886914	0.62186	-0.685338	0.82321	*	0.084489	4446.25	2748	4419	Lipids
91	1-Palmitoyl-2-linoleoyl-rac-glycerol	27.88	260.6	593.514	592.507	1.0416	Positive	-0.04	867.5	0.700801	-0.512923	0.627331	-0.672702	0.022243	*	1.6528	3061.33	2740.39	4368.33	Lipids
92	1-Palmitoylglycerol	27.07	196.3	313.274	330.277	1.182	Positive	0.163	427.2	0.674113	-0.568937	0.639684	-0.644568	0.0090482	**	2.0434	2911.94	2763.22	4319.67	Lipids
93	1-Palmitoyl-sn-glycero-3-phosphocholine	26.41	233.1	496.34	495.333	1.3824	Positive	0.676	980.6	0.266537	-1.90759	0.283181	-1.8202	0.00014005	***	3.8537	195433	207637	733231	Lipids	Organic compounds	Lipids and lipid-like molecules	Glycerophospholipids	Lysophosphatidylcholines
94	1-Stearoyl-2-hydroxy-sn-glycero-3-phosphocholine	27.83	240.5	524.372	523.364	1.3424	Positive	0.546	952.9	0.325409	-1.61967	0.288751	-1.7921	3.7134e-05	***	4.4302	51748.8	45919.1	159027	Lipids	Organic compounds	Lipids and lipid-like molecules	Glycerophospholipids	Lysophosphatidylcholines
95	1-Stearoyl-2-hydroxy-sn-glycero-3-phosphoethanolamine	27.62	224.6	482.325	481.317	1.2674	Positive	0.366	942.5	0.342562	-1.54556	0.235796	-2.08439	3.0633e-05	***	4.5138	15649.1	10771.8	45682.6	Lipids	Organic compounds	Lipids and lipid-like molecules	Glycerophospholipids	Lysophosphatidylethanolamines
96	1-Stearoyl-rac-glycerol	28.46	207.7	359.315	358.308	0.98282	Positive	-0.213	908.6	2.03812	1.02724	2.63867	1.39981	0.00024392	***	3.6128	5372.94	6956.11	2636.22	Lipids
97	2-(2-Hydroxy-5-((1E)-3-hydroxyprop-1-en-1-yl)-3-methoxyphenyl)-3-(4-hydroxy-3-methoxyphenyl)propyl hexopyranoside	6.59	226	545.2	522.21	0.12452	Positive	0.369	514.6	1.02	0.0285691	1.00513	0.00737734	0.98102	*	0.0083214	34663.1	34157.7	33983.4	Organic compounds
98	2-(2-Naphthyloxy)acetohydrazide	3.68	148	217.098	216.09	1.2067	Positive	0.496	475.4	5.78295	2.53181	6.80193	2.76594	0.00079107	***	3.1018	2793.17	3285.33	483	Others	Organic compounds	Benzenoids	Naphthalenes
99	2-(3,4-Dihydroxy-2,2-dimethyl-3,4-dihydrochromen-6-yl)-7-hydroxy-8-(3-methylbut-2-enyl)-2,3-dihydrochromen-4-one	4.27	192.4	425.192	424.185	1.2694	Positive	-3.941	423.5	0.556422	-0.84575	0.947442	-0.0778899	0.019222	*	1.7162	4664.11	7941.78	8382.33	Phenolics
100	2-(4-fluorophenyl)-1-[4-(2-hydroxy-2-thiophen-2-ylethyl)piperazin-1-yl]ethanone	1.68	179.9	349.139	348.132	1.1677	Positive	1.412	680.7	1.36796	0.45203	1.22201	0.28925	0.10638	*	0.97315	6615.78	5909.89	4836.22	Others
101	2,4,5-Trimethylaniline	31.46	126.9	136.112	135.105	0.26406	Positive	0.32	507.6	1.03833	0.0542648	0.981889	-0.0263684	0.83062	*	0.080598	875.889	828.278	843.556	Organic compounds
102	2-[(1,3-Thiazol-2-ylamino)carbonyl]cyclohexanecarboxylic acid	16.17	154.7	255.08	254.072	1.4719	Positive	-0.101	440.9	2.7901	1.48032	2.46195	1.2998	0.00028031	***	3.5524	5002.33	4414	1792.89	Organic compounds	Organic compounds	Organic nitrogen compounds	Organonitrogen compounds
103	2-[4-(2,5-dimethylphenyl)piperazin-1-yl]-5-(4-methylphenyl)sulfonylpyrimidin-4-amine	1.15	200.6	438.196	437.189	0.8436	Positive	0.597	536.2	1.48658	0.571999	1.79414	0.843289	0.018932	*	1.7228	1095.61	1322.28	737	Organic compounds
104	2-[4-(Cyanomethyl)piperazin-1-yl]acetonitrile	31.51	133.8	165.114	164.106	1.0526	Positive	0.255	651.4	1.05315	0.0224909	1.03155	0.0134924	0.15857	*	0.79977	4665.11	4569.44	4429.67	Organic compounds
105	24-Norursa-3,12-diene	29.46	206.7	395.366	394.359	1.2909	Positive	-1.255	594.5	1.47151	0.557301	1.45996	0.545934	0.0053391	**	2.2725	1486.56	1474.89	1010.22	Organic compounds
106	2-Acetamido-3-(4-hydroxy-3-methoxyphenyl)propanoic acid	9.07	160.3	254.102	253.095	1.2734	Positive	0.038	580.5	1.88526	0.914764	0.917965	-0.123489	0.00083298	***	3.0794	4220.89	2055.22	2238.89	Phenolics
107	2-Amino-1,3-benzothiazole-6-carbonitrile	31.42	136.3	176.028	175.021	1.1193	Positive	0.208	681	1.43179	0.517825	1.02951	0.0419591	0.066356	*	1.1781	1156.33	831.444	807.611	Organic compounds
108	2-Amino-3-[4-(carboxymethyl)phenyl]propanoic acid	1.5	150.3	224.091	223.084	0.90842	Positive	-0.128	710.1	1.87916	0.910087	2.54772	1.34921	9.0873e-06	***	5.0416	6871.67	9316.44	3656.78	Phenolics
109	2-Arachidonoylglycerol	29.36	217.1	379.283	378.276	0.7237	Positive	-1.135	400.8	1.33188	0.413468	1.60138	0.679316	0.50041	*	0.30068	10514.9	12642.5	7894.75	Lipids
110	2-benzylsulfanyl-N-[[1-(hydroxymethyl)cyclopropyl]methyl]acetamide	1.23	159.7	266.124	265.116	1.2495	Positive	2.479	483.8	1.56082	0.642306	1.30221	0.380966	0.066316	*	1.1784	7403.5	6176.83	4743.33	Others
111	2-Cis-4-trans-Abscisic acid	7.1	170.8	265.144	264.137	1.2692	Positive	0.475	750.5	0.494371	-1.01633	0.421412	-1.2467	0.00010938	***	3.9611	2010.22	1713.56	4066.22	Organic compounds	Organic compounds	Lipids and lipid-like molecules	Prenol lipids	Abscisic acids and derivatives
112	2-cyclohexyl-1-[(3S,4S)-3-(dimethylamino)-4-(hydroxymethyl)piperidin-1-yl]ethanone	18.2	177.9	283.238	282.231	0.2907	Positive	-0.084	485.1	1.83544	0.876127	5.37898	2.42733	6.4211e-08	***	7.1924	1660.67	4866.78	904.778	Others
113	2'-Deoxyadenosine	0.97	152.5	252.107	251.1	0.93607	Positive	-2.452	990.5	2.53013	1.33921	3.52481	1.81754	0.00048637	***	3.313	3827.67	5332.44	1512.83	Organic compounds
114	2-ethyl-3-{3-[(4-ethylpiperazin-1-yl)sulfonyl]-4-methylphenyl}-4H,5H,6H,7H,8H-pyrazolo[1,5-a][1,3]diazepine-5,8-dione	0.79	197.5	460.202	459.194	1.1575	Positive	0.289	560.5	0.459328	-1.1224	0.275144	-1.86174	9.3657e-07	***	6.0285	94934.1	56866.9	206680	Others	Organic compounds	Organoheterocyclic compounds	Azoles	Phenylpyrazoles
115	2-Hydrazinyl-1,3-benzothiazole-6-carbohydrazide	1.07	146.5	224.059	223.052	0.053864	Positive	-0.074	479.1	1.01577	0.0225708	1.08799	0.121662	0.88725	*	0.051954	937.667	1004.33	923.111	Others
116	2-Hydroxyestradiol	29.39	183.4	289.18	288.173	0.79212	Positive	0.38	620.6	1.27455	0.34999	1.15811	0.21177	0.43799	*	0.35854	1813.33	1647.67	1422.72	Organic compounds
117	2-Linoleoyl Glycerol	26.59	191.6	355.284	354.277	1.3733	Positive	0.114	928.1	0.722078	-0.469774	0.77481	-0.368085	0.0068967	**	2.1614	2836	3043.11	3927.56	Lipids
118	2-Linoleoylglycerol	28.31	194.1	377.267	354.277	1.0029	Positive	0.376	402.5	1.71138	0.775158	2.11926	1.08356	2.5666e-05	***	4.5906	132456	164025	77397.6	Lipids
119	2-Methylbenzoic acid	24.29	120	137.06	136.053	1.1635	Positive	0.582	479.5	2.71711	1.44207	3.29362	1.71967	1.4896e-07	***	6.8269	1.17491e+06	1.4242e+06	432413	Organic compounds	Organic compounds	Benzenoids	Benzene and substituted derivatives	Benzoic acids
120	2-Methylindoline	1.41	122.2	134.096	133.089	1.0075	Positive	-0.145	548.8	NA	NA	NA	NA	0.0045769	**	2.3394	1361.5	1862.89	0	Organic compounds
121	2-Methyl-N-(4-Methylphenyl)alanine	22.52	145.3	194.118	193.111	0.41285	Positive	0.326	628.5	0.933167	-0.099793	0.936849	-0.0941112	0.7737	*	0.11143	1224.83	1229.67	1312.56	Organic compounds
122	2-Oleoyl-1-stearoyl-sn-glycero-3-phosphoserine	28.25	282.6	790.557	789.549	0.31001	Positive	-2.696	626.2	1.12373	0.16829	1.51288	0.5973	0.091354	*	1.0393	441	593.722	392.444	Lipids
123	2-Palmitoyl-rac-glycerol	27.31	200.3	313.274	330.277	0.54895	Positive	0.122	853.1	1.08747	0.120977	1.18287	0.242291	0.12391	*	0.9069	21382.3	23258.1	19662.4	Lipids
124	2-Phenylacetamide	0.88	132.4	136.076	135.069	1.3826	Positive	0.173	931	1.8093	0.855435	1.78691	0.837465	0.00017848	***	3.7484	41209.1	40699	22776.2	Organic compounds
125	3-(2-Methyl-3-oxo-2,5,6,7,8,8a-hexahydro-1H-naphthalen-1-yl)propanoic acid	30.13	158	237.149	236.141	0.72044	Positive	0.209	629.2	0.81259	-0.299401	0.599241	-0.738791	0.00087587	***	3.0576	880.667	649.444	1083.78	Organic compounds
126	3-(Galactosyloxy)linolenin	31.14	281.8	797.519	774.531	0.098755	Positive	1.084	562.3	1.01789	0.0255791	1.01047	0.015022	0.9888	*	0.0048906	15559.8	15446.3	15286.3	Others
127	3,3'-Iminobispropanenitrile	28.76	122.9	124.087	123.08	0.52556	Positive	0.187	446.3	0.924225	-0.113684	0.843377	-0.24575	0.71291	*	0.14697	4534.56	4137.89	4906.33	Lipids
128	3',4'-Dihydroinfectopyrone	3.58	155.7	267.12	266.113	0.45638	Positive	-2.16	411.5	1.54031	0.623225	2.82226	1.49685	0.00011618	***	3.9349	2046.22	3749.22	1328.44	Others
129	3,4-dimethyl-6-[4-oxo-4-(4-pyridin-2-ylpiperazin-1-yl)butyl]-[1,2]oxazolo[3,4-d]pyridazin-7-one	1.58	192.1	397.197	396.19	0.54033	Positive	-1.09	491.3	0.851946	-0.231166	0.738906	-0.436538	0.27774	*	0.55637	8400	7285.44	9859.78	Others
130	3,4-Dimethylstyrene	29.19	123.1	133.101	132.094	1.018	Positive	0.263	731.9	1.78742	0.837878	2.08963	1.06324	0.0074098	**	2.1302	1322.89	1546.56	740.111	Organic compounds
131	3,4-Dimethylstyrene	22.5	124.3	133.101	132.094	0.8363	Positive	0.135	655.7	1.86734	0.900984	2.66534	1.41432	6.2098e-06	***	5.2069	2963.78	4230.33	1587.17	Organic compounds
132	3,4-Ethylenedioxy-N-methylamphetamine	3.54	150.2	208.133	207.126	1.4692	Positive	0.151	794.6	4.11116	2.03955	3.67833	1.87905	4.6713e-05	***	4.3306	5025.67	4496.56	1222.44	Organic compounds	Organic compounds	Organoheterocyclic compounds	Benzodioxanes
133	3',5'-Di-.beta.-D-glucopyranosylphloretin	7.42	229.5	599.198	598.19	0.8802	Positive	0.54	560.3	0.45863	-1.1246	1.4319	0.517926	8.0785e-05	***	4.0927	1850.78	5778.33	4035.44	Phenolics
134	3,5-DIPRENYL-4-HYDROXYACETOPHENONE	31.83	177.3	273.185	272.178	0.67644	Positive	0.079	417.1	0.779296	-0.359756	1.06206	0.0868613	0.32035	*	0.49438	7672.78	10456.8	9845.78	Terpenes
135	3,6-Dimethylchromone	6.59	130.8	175.076	174.068	0.13675	Positive	0.159	594.1	1.06224	0.0871161	0.937672	-0.0928455	0.91691	*	0.037672	5633.56	4972.89	5303.44	Organic compounds
136	3-[(Cholamidopropyl)dimethylammonio]-1-propanesulfonate	30.08	264.7	615.406	614.398	0.9198	Positive	1.851	410.9	0.882037	-0.181089	1.01912	0.0273237	0.11761	*	0.92956	3413.78	3944.33	3870.33	Organic compounds
137	3-[5-(2-Methylpropyl)-3,6-dioxopiperazin-2-yl]propanoic acid	4.15	164.2	243.134	242.127	1.5011	Positive	0.146	878	2.83137	0.451997	2.81178	0.448981	0.00015302	***	3.8153	16486.8	16372.7	5822.89	Organic compounds
138	3-[5-(2-Methylpropyl)-3,6-dioxopiperazin-2-yl]propanoic acid	1.73	166.4	243.134	242.127	1.1645	Positive	0.118	940.6	1.48958	0.574904	1.36494	0.448842	0.086672	*	1.0621	3509.78	3216.11	2356.22	Organic compounds
139	3-{[4-(Trifluoromethyl)phenyl]amino}cyclohex-2-en-1-one	12.49	156.4	256.097	255.09	0.96922	Positive	2.51	562.4	2.2079	1.14268	2.96352	1.56731	5.8456e-05	***	4.2332	2992.44	4016.56	1355.33	Others
140	3-Amino-1-benzyl-3-piperidinecarboxylic acid	1.68	158.5	235.144	234.137	0.94177	Positive	0.37	675.2	0.623614	-0.681274	0.380042	-1.39577	0.00034927	***	3.4568	11238.2	6848.78	18021.1	Others
141	3-Cyclohexyl-1,1-dimethylurea	28.77	140.5	171.149	170.142	1.3921	Positive	0.027	579.4	NA	NA	NA	NA	8.8094e-06	***	5.0551	30495	30397.4	0	Organic compounds
142	3-Cyclopentene-1-octanoic acid, 2-(3-hydroxy-1-penten-1-yl)-5-oxo-	19.93	177.8	291.196	308.199	1.2204	Positive	0.165	755.5	3.76401	1.91227	4.31503	2.10937	0.0002588	***	3.587	27489	31513.1	7303.11	Lipids	Organic compounds	Lipids and lipid-like molecules	Fatty Acyls	Prostaglandins and related compounds
143	3-ethyl-7-[4-[(4-propan-2-ylphenyl)methyl]piperazin-1-yl]-[1,2,4]triazolo[4,3-b]pyridazine	29.66	220.1	365.248	364.241	0.82781	Positive	3.123	518.9	1.26789	0.342429	1.43231	0.518348	0.029216	*	1.5344	691	780.611	545	Others
144	3-Hexadec-15-en-7-ynyl-4-hydroxy-5-methyloxolan-2-one	31.13	186.3	335.258	334.251	0.36988	Positive	0.21	837.1	0.948968	-0.0755688	0.922233	-0.116796	0.67035	*	0.1737	1471.11	1429.67	1550.22	Others
145	3-Hydroxy-2-((9Z,12Z)-octadeca-9,12-dienoyloxy)propyl 2-(trimethylazaniumyl)ethyl phosphate	25.9	230.3	520.34	519.333	1.4558	Positive	0.586	949.1	0.433504	-1.20588	0.530734	-0.913939	0.00046765	***	3.3301	148417	181705	342366	Lipids
146	3-Hydroxyacetaminophen	1.17	130.7	168.066	167.059	1.0586	Positive	0.387	654	2.09297	1.06555	2.12843	1.08979	0.070152	*	1.154	1908.56	1940.89	911.889	Organic compounds	Organic compounds	Benzenoids	Benzene and substituted derivatives	Acetanilides
147	3-Hydroxylanosta-7,24-dien-21-oic acid	32.4	244.1	457.368	456.361	0.115	Positive	0.596	552.9	1.04661	0.0657263	1.13414	0.181596	0.87655	*	0.057221	4837.56	5242.11	4622.11	Terpenes
148	3-HYDROXYMETHYL-BETA-CARBOLINE	4.35	141.5	199.087	198.079	1.0513	Positive	0.085	893.2	3.80719	1.92873	5.11963	2.35604	0.0001621	***	3.7902	8323.78	11193.2	2186.33	Organic compounds	Organic compounds	Organoheterocyclic compounds	Indoles and derivatives	Beta carbolines
149	3-Indoleacrylic acid	2.22	140.3	188.071	187.064	0.86844	Positive	0.461	750.8	0.915794	-0.126905	0.88317	-0.179237	0.06979	*	1.1562	130482	125834	142480	Organic compounds
150	3-ketosphingosine	27.24	186.3	298.274	297.267	0.98906	Positive	-0.168	738.8	1.67932	0.747874	2.05955	1.04233	0.00034952	***	3.4565	2945.33	3612.22	1753.89	Lipids
151	3-Methylindole	2.22	123.9	132.081	131.074	0.59532	Positive	0.146	888.9	0.924849	-0.112711	0.894494	-0.160857	0.37052	*	0.43119	3002.78	2904.22	3246.78	Organic compounds
152	3-pentylpyridine	31.45	132.6	150.128	149.121	0.62586	Positive	0.172	527.5	1.25553	0.3283	1.32358	0.40445	0.39588	*	0.40244	715.444	754.222	569.833	Organic compounds
153	3-Piperidone	0.77	114.9	100.076	99.0686	1.2834	Positive	0.168	966.7	3.16368	1.6616	3.43614	1.78079	9.6725e-05	***	4.0145	11688.4	12695	3694.56	Others	Organic compounds	Organoheterocyclic compounds	Piperidines
154	4-(2,5-Dioxo-1-pyrrolidinyl)butanoic acid	1.17	134.7	186.077	185.069	1.391	Positive	0.593	402.8	1.80042	0.848337	1.4108	0.496511	0.018314	*	1.7372	1837.83	1440.11	1020.78	Organic compounds
155	4-(2,6,6-Trimethyl-3-oxocyclohex-1-en-1-yl)butan-2-yl .beta.-D-glucopyranoside	9.39	184.9	373.222	372.215	1.1291	Positive	0.017	786.3	0.70224	-0.509963	0.606855	-0.720577	0.00050658	***	3.2954	4364.11	3771.33	6214.56	Others
156	4-(2,6,6-Trimethyl-3-oxocyclohex-1-en-1-yl)butan-2-yl .beta.-D-glucopyranoside	5.69	196	373.222	372.215	0.51989	Positive	0.043	627.8	0.924327	-0.113525	NA	NA	0.034224	*	1.4657	4711.5	0	5097.22	Others
157	4-(4-hydroxy-2,6,6-trimethyl-3-(((2R,3R,4S,5S,6R)-3,4,5-trihydroxy-6-(hydroxymethyl)tetrahydro-2H-pyran-2-yl)oxy)cyclohex-1-en-1-yl)butan-2-one	4.55	187.7	389.217	388.209	1.2711	Positive	-0.265	618	0.502197	-0.993675	0.44255	-1.17609	0.0003488	***	3.4574	2578.22	2272	5133.89	Others
158	4-(4-Piperidinyl)morpholine	0.89	140.5	171.149	170.142	1.42	Positive	0.185	760	1.5381	0.621148	1.41999	0.505883	0.0035308	**	2.4521	10700.6	9878.89	6957	Organic compounds
159	4,4,7a-Trimethyl-3a,5,6,7-tetrahydro-3H-indene-1-carboxylic acid	26.2	148.5	209.154	208.147	1.2099	Positive	0.925	600.1	2.07875	1.05572	2.32429	1.21679	0.00012377	***	3.9074	2912.33	3256.33	1401	Organic compounds	Organic compounds	Organic acids and derivatives	Carboxylic acids and derivatives
160	4,4,7a-Trimethyl-3a,5,6,7-tetrahydro-3H-indene-1-carboxylic acid	29.16	144.7	209.154	208.146	0.36135	Positive	0.038	766.1	1.43102	0.517039	1.79125	0.840966	0.57618	*	0.23944	6283.11	7864.78	4390.67	Organic compounds	Organic compounds	Organic acids and derivatives	Carboxylic acids and derivatives
161	4,5-Dehydrodocosahexaenoic acid	26.44	205.2	327.232	326.225	0.15779	Positive	0.237	685.4	0.959083	-0.060273	1.16791	0.22393	0.37768	*	0.42288	2248.89	2738.56	2344.83	Lipids
162	4,7-Dimethyl-1,3-benzothiazol-2-ylamine	0.88	133.2	179.064	178.057	0.64915	Positive	0.584	402.2	1.17889	0.237428	1.30766	0.386987	0.14187	*	0.84811	3413.28	3786.11	2895.33	Organic compounds
163	4-Acetyloxy-8-(3-oxo-2-pent-2-enylcyclopenten-1-yl)octanoic acid	15.96	189.4	351.215	350.207	1.2099	Positive	-1.913	430.8	2.89892	1.53552	3.35242	1.7452	5.3589e-05	***	4.2709	23403.3	27064.4	8073.11	Lipids	Organic compounds	Lipids and lipid-like molecules	Fatty Acyls	Medium-chain fatty acids
164	4-Anisaldehyde	24.42	119.7	137.06	136.053	1.1623	Positive	0.567	700	3.37039	1.7529	4.0843	2.0301	4.68e-05	***	4.3298	26872.3	32564.4	7973.06	Organic compounds	Organic compounds	Benzenoids	Benzene and substituted derivatives
165	4-fluoro-3-methoxy-N-propan-2-yl-1-benzothiophene-2-carboxamide	29.12	158.8	268.083	267.075	0.40787	Positive	2.483	616.3	0.905034	-0.143956	0.802449	-0.317518	0.38259	*	0.41727	1478.22	1310.67	1633.33	Others
166	4-formyl Indole	2.21	129.5	146.06	145.053	0.5661	Positive	0.315	882	0.911546	-0.133612	0.776305	-0.365304	0.0090994	**	2.041	18748.9	15967.2	20568.2	Organic compounds
167	4H-1-Benzopyran-4-one, 2-(3,4-dihydroxyphenyl)-6,8-dihexopyranosyl-5,7-dihydroxy-	3.98	240.7	611.161	610.154	0.9257	Positive	0.321	882.7	0.684835	-0.546171	0.637156	-0.650282	0.11732	*	0.93062	2864.67	2665.22	4183	Carbohydrates
168	4H-1-Benzopyran-4-one, 2,3-dihydro-5,7-dihydroxy-2-(4-hydroxyphenyl)-	6.24	163.6	273.076	272.068	0.040806	Positive	-0.02	973.3	0.912901	-0.13147	3.9365	1.97691	1.1463e-06	***	5.9407	3025.56	13046.4	3314.22	Phenolics
169	4H-1-Benzopyran-4-one, 6-arabinopyranosyl-8-.beta.-D-glucopyranosyl-5,7-dihydroxy-2-(4-hydroxyphenyl)-	5.08	233.1	565.156	564.149	1.3059	Positive	0.651	866.6	0.450386	-1.15077	0.44508	-1.16786	0.0020201	**	2.6946	6522.39	6445.56	14481.8	Phenolics	Organic compounds	Benzenoids	Flavonoids	Flavonoid C-glycosides	Flavonoid 8-C-glycosides
170	4-Ketoretinal	15.66	174.5	299.2	298.193	1.0917	Positive	-0.118	711	3.00332	1.58656	3.74708	1.90577	0.00067295	***	3.172	2511.44	3133.39	836.222	Terpenes	Organic compounds	Lipids and lipid-like molecules	Prenol lipids
171	4-Methoxycoumarin	4.11	132.8	177.055	176.047	1.1918	Positive	0.13	596.3	0.598859	-0.739711	0.493875	-1.01778	7.0953e-05	***	4.149	19713.4	16257.6	32918.3	Phenolics
172	4-Methyl-.alpha.-pyrrolidinobutiophenone	29.43	162.7	232.17	231.163	0.51414	Positive	0.405	537.2	1.30845	0.38786	1.10908	0.149363	0.37157	*	0.42996	1998.22	1693.75	1527.17	Organic compounds
173	4-Methyl-5-thiazoleethanol	0.64	125.1	144.048	143.041	0.45855	Positive	0.387	959.8	1.2403	0.310685	1.81822	0.862527	7.711e-06	***	5.1129	1636.78	2399.44	1319.67	Organic compounds
174	4-Oxoisotretinoin	29.45	195.1	315.196	314.189	0.30019	Positive	0.423	421.7	1.16922	0.225543	1.10271	0.141059	0.89916	*	0.046162	1239.5	1169	1060.11	Organic compounds
175	4-Palmitoylmorpholine	29.13	199.4	326.305	325.298	0.82603	Positive	0.677	473.8	1.27808	0.353973	0.966701	-0.0488578	0.22412	*	0.64952	1774.11	1341.89	1388.11	Organic compounds
176	5-(5-Methoxycarbonyl-5,8a-dimethyl-2-methylidene-3,4,4a,6,7,8-hexahydro-1H-naphthalen-1-yl)-3-methylpentanoic acid	24.18	184.9	351.253	350.246	1.0552	Positive	0.177	643.7	1.89083	0.919019	2.31641	1.21189	4.7671e-05	***	4.3217	974.722	1194.11	515.5	Terpenes
177	5-(6-hydroxy-6-methyloctyl)furan-2(5H)-one	5.58	147.4	209.154	226.157	1.1941	Positive	0.152	721.6	0.471374	-1.08506	0.338892	-1.5611	0.00012387	***	3.907	2901.78	2086.22	6156	Organic compounds	Organic compounds	Organoheterocyclic compounds	Dihydrofurans	Butenolides
178	5-(Acetylamino)-2-hydroxybenzoic acid	1.18	136.5	196.061	195.054	1.2779	Positive	0.581	647	2.40061	1.2634	2.38511	1.25406	0.0058841	**	2.2303	2452.89	2437.06	1021.78	Organic compounds	Organic compounds	Benzenoids	Benzene and substituted derivatives
179	5,3',4'-Trihydroxy-7-methoxy-4-phenylcoumarin 5-O-xylosyl-(1->6)-glucoside	9.63	240.4	595.166	594.159	1.2648	Positive	0.426	969.6	1.64845	0.721114	1.41112	0.496844	0.053482	*	1.2718	15675.9	13419	9509.44	Phenolics
180	5-Cyclohexadecen-1-one	0.29	173.1	237.222	236.214	0.78589	Positive	0.284	719.6	0.926835	-0.109616	1.01277	0.0183063	0.24115	*	0.61772	2266.11	2476.22	2445	Organic compounds
181	5-Cyclohexadecen-1-one	28.66	165.2	237.222	236.214	0.46058	Positive	0.306	570.6	1.25025	0.322221	1.819	0.863142	0.00077721	***	3.1095	1366.11	1987.56	1092.67	Organic compounds
182	5-fluoro-3-methoxy-N-propan-2-yl-1-benzothiophene-2-carboxamide	29.45	159	268.083	267.075	1.1617	Positive	2.477	655.7	1.43302	0.519063	1.30241	0.381179	0.073686	*	1.1326	1958.94	1780.39	1367	Terpenes
183	5-Hydroxyindoleacetic acid	1.26	139.1	192.066	191.058	1.4033	Positive	0.054	483.5	1.99557	0.996804	1.72644	0.787802	0.0077625	**	2.11	3056.56	2644.33	1531.67	Organic compounds
184	5'-Methylthioadenosine	1.91	163.2	298.097	297.089	1.0573	Positive	-0.16	980.8	1.33234	0.413967	0.921469	-0.117992	0.019068	*	1.7197	16215.7	11215	12170.8	Carbohydrates
185	5-Nitro-2-(3-phenylpropylamino)benzoic acid	4.78	166.4	301.119	300.111	1.1877	Positive	0.387	918.6	2.07637	1.05406	2.2084	1.143	0.0064191	**	2.1925	3631.11	3862	1748.78	Organic compounds	Organic compounds	Benzenoids	Benzene and substituted derivatives	Nitrobenzoic acids and derivatives
186	5'-S-Methyl-5'-thioadenosine	1.93	171.5	298.097	297.089	1.0927	Positive	-0.094	997.6	1.39586	0.481155	0.935217	-0.0966263	0.02171	*	1.6633	45609.9	30558.3	32675.1	Carbohydrates
187	6-(4-Methylbenzenesulfonamido)hexanoic acid	5.84	183.9	286.111	285.104	1.1708	Positive	0.104	424.6	1.32785	0.409097	1.00805	0.0115657	0.03316	*	1.4794	6104	4633.89	4596.89	Lipids
188	6,10a-Dihydroxy-4-(hydroxymethyl)-4,7,11b-trimethyl-2,3,4,4a,5,6,6a,7,10a,11,11a,11b-dodecahydrophenanthro[3,2-b]furan-9(1H)-one	17.15	188.5	351.214	350.207	1.5514	Positive	-2.276	475.3	1.77961	0.831562	1.45562	0.54163	0.00043134	***	3.3652	57896.9	47356.2	32533.4	Lipids
189	6,15-diketo-13,14-dihydro Prostaglandin F1α	26.64	199.7	371.243	370.236	1.4678	Positive	0.233	497.1	2.03708	1.0265	1.92821	0.947261	9.2171e-07	***	6.0354	20622.2	19520.1	10123.4	Lipids
190	6.alpha.-Methylprednisolone	15.66	187.9	375.214	374.207	1.1423	Positive	-2.405	791.3	2.93718	1.55443	3.49004	1.80325	0.00086322	***	3.0639	15620.9	18561.2	5318.33	Organic compounds	Organic compounds	Lipids and lipid-like molecules	Steroids and steroid derivatives	21-hydroxysteroids
191	6.beta.-Testosterone enanthate	16.2	202.1	417.3	416.293	1.3663	Positive	0.272	649.9	2.31946	1.21379	2.28307	1.19098	0.00047976	***	3.319	4582.22	4510.33	1975.56	Organic compounds	Organic compounds	Lipids and lipid-like molecules	Steroids and steroid derivatives
192	6-[2-(4-IMIDAZOLYL)ETHYLAMINO]-N-(4-TRIFLUOROMETHYLPHENYL)HEPTANECARBOXAMIDE DIMALEATE	28.67	203	383.205	382.198	0.27231	Positive	-0.528	806.2	0.911701	-0.133367	1.07644	0.106271	0.73294	*	0.13493	1012.44	1195.39	1110.5	Organic compounds
193	6-Acetyl-1,1,2,4,4,7-hexamethyltetralin	28.57	170.9	259.206	258.199	0.29414	Positive	0.183	542	0.806173	-0.310838	1.79564	0.844497	4.7949e-05	***	4.3192	11053.4	24620	13711	Organic compounds
194	6-Methylquinoline	2.22	126.1	144.081	143.074	0.39644	Positive	0.094	800.7	0.889446	-0.169022	0.69607	-0.522697	0.15473	*	0.81042	39313	30765.9	44199.4	Organic compounds
195	7,8-Dimethoxycoumarin	6.79	141.8	207.065	206.058	1.3519	Positive	0.116	664.6	1.45393	0.539959	1.35569	0.439029	0.012174	*	1.9146	8708.89	8120.44	5989.89	Phenolics
196	8(9)-Epoxy-5Z,11Z,14Z-eicosatrienoic acid, methyl ester	27.59	187.3	335.259	334.252	0.89164	Positive	0.793	779.5	1.10208	0.140228	1.05253	0.0738659	0.33921	*	0.46953	1967.33	1878.89	1785.11	Lipids
197	8,11-Tridecadienoic acid, 13-(3-pentyl-2-oxiranyl)-, methyl ester, (8Z,11Z)-	27.82	192.2	337.273	336.266	1.0236	Positive	-0.233	840.4	0.763567	-0.389173	0.670191	-0.577355	0.0054113	**	2.2667	1396.06	1225.33	1828.33	Lipids
198	9(10)-Epoxy-12Z-octadecenoic acid	27.36	181.2	297.242	296.235	1.4918	Positive	0.009	856.2	5.77922	2.53087	5.11167	2.35379	2.8748e-07	***	6.5414	63448.8	56119.9	10978.8	Lipids	Organic compounds	Lipids and lipid-like molecules	Fatty Acyls	Medium-chain fatty acids
199	9(10)-Epoxy-12Z-octadecenoic acid	17	170	297.242	296.235	0.12246	Positive	-0.13	712.6	1.03664	0.0519131	1.12642	0.171739	0.79936	*	0.097256	2848.22	3094.89	2747.56	Lipids	Organic compounds	Lipids and lipid-like molecules	Fatty Acyls	Medium-chain fatty acids
200	9(11)-Dehydromanogenin	28.64	217.7	445.292	444.285	0.031691	Positive	-1.935	513.2	1.0156	0.0223306	1.67075	0.740494	0.00049832	***	3.3025	672.778	1106.78	662.444	Terpenes
201	9(S)-HOTrE	25.56	171.9	277.217	294.22	1.3986	Positive	0.363	965.4	5.14716	2.36378	5.13608	2.36067	1.0891e-06	***	5.9629	101721	101502	19762.6	Lipids	Organic compounds	Lipids and lipid-like molecules	Fatty Acyls
202	9,12,14-Octadecatrienoic acid, 16-oxo-, (9Z,12Z,14E)-	26.2	170	275.201	292.204	1.2688	Positive	0.215	826.5	2.40657	1.26698	2.61568	1.38719	8.3831e-05	***	4.0766	142847	155259	59357.1	Lipids	Organic compounds	Lipids and lipid-like molecules	Fatty Acyls
203	9,12-Octadecadiynoic acid	26.77	179.1	277.216	276.209	1.4448	Positive	0.152	929	2.64177	1.40151	2.49449	1.31874	2.0638e-05	***	4.6853	13601.9	12843.6	5148.78	Lipids	Organic compounds	Lipids and lipid-like molecules	Fatty Acyls
204	9,12-Octadecadiynoic acid	26.92	168.2	259.206	276.209	0.97494	Positive	0.159	873.7	4.09851	2.0351	5.85846	2.55052	0.0024505	**	2.6107	4752.22	6792.89	1159.5	Lipids	Organic compounds	Lipids and lipid-like molecules	Fatty Acyls
205	9-Cis-Retinal	29.16	171.5	285.222	284.214	0.51491	Positive	0.46	560.9	1.21611	0.282272	1.4639	0.549819	0.15263	*	0.81635	3108.78	3742.22	2556.33	Terpenes
206	9-octadecenal	0.91	184.9	267.268	266.261	0.2243	Positive	0.148	613.5	0.912901	-0.131469	0.96169	-0.0563558	0.9434	*	0.025305	745.333	785.167	816.444	Organic compounds
207	9-Oxo-10(E),12(E)-octadecadienoic acid	22.53	176.5	295.226	294.219	1.0641	Positive	-0.413	571.8	1.72309	0.784997	1.55642	0.638233	0.14672	*	0.83352	1179.17	1065.11	684.333	Lipids
208	9-Oxo-10E,12Z-octadecadienoic acid	26.92	185	277.217	294.22	1.3274	Positive	0.475	618.8	2.82941	1.5005	2.971	1.57095	3.1416e-05	***	4.5028	305893	321200	108112	Lipids	Organic compounds	Lipids and lipid-like molecules	Fatty Acyls
209	9-OxoODE	17.24	178	295.227	294.22	1.3427	Positive	-0.135	779.9	6.69731	2.74358	7.01439	2.81032	3.1864e-05	***	4.4967	8120.11	8504.56	1212.44	Lipids	Organic compounds	Lipids and lipid-like molecules	Fatty Acyls
210	9-OxoOTrE	17.15	171.2	293.211	292.204	1.5311	Positive	0.103	792	2.62303	1.39124	2.20024	1.13766	6.3135e-05	***	4.1997	23417.6	19643	8927.67	Lipids	Organic compounds	Lipids and lipid-like molecules	Fatty Acyls
211	9-OxoOTrE	15.95	195.5	293.211	292.204	1.1921	Positive	0.032	638.1	2.83581	1.50376	3.28175	1.71446	0.00023135	***	3.6357	3438.89	3979.67	1212.67	Lipids	Organic compounds	Lipids and lipid-like molecules	Fatty Acyls
212	9Z,11E,13E-Octadecatrienoic acid	26.62	174.2	279.231	278.223	1.4448	Positive	-1.281	970.2	6.29883	2.65508	5.83023	2.54355	1.8225e-05	***	4.7393	5037.67	4662.89	799.778	Lipids	Organic compounds	Lipids and lipid-like molecules	Fatty Acyls
213	Abietic acid	19.53	171.8	303.232	302.225	1.5111	Positive	0.067	901.6	3.53234	1.82063	2.80103	1.48596	0.00050266	***	3.2987	18269.7	14487.2	5172.11	Terpenes	Organic compounds	Lipids and lipid-like molecules	Prenol lipids
214	Adenosine	0.81	156	268.104	267.097	1.4266	Positive	0.035	998.2	2.02601	1.01864	1.93585	0.952968	0.0001274	***	3.8948	762427	728500	376320	Organic compounds
215	ADRENALONE HYDROCHLORIDE	2.35	136.5	182.081	181.074	0.24221	Positive	0.256	639.6	1.111	0.151863	1.61895	0.695061	0.0093713	**	2.0282	2538.89	3699.67	2285.22	Organic compounds
216	Alloxanthin	30.46	289.3	565.406	564.398	0.34277	Positive	1.621	839.1	0.889535	-0.168877	0.777206	-0.363631	0.54763	*	0.26151	8429.33	7364.89	9476.11	Terpenes
217	alpha-curcumene	12.76	147.7	203.18	202.172	1.4013	Positive	0.224	851.9	2.14657	1.10203	2.11739	1.08229	2.3323e-05	***	4.6322	3425.44	3378.89	1595.78	Terpenes	Organic compounds	Lipids and lipid-like molecules	Prenol lipids
218	alpha-curcumene	29.19	147.8	203.179	202.172	0.67217	Positive	-0.41	412.5	0.851615	-0.231727	1.03603	0.0510641	0.34538	*	0.46171	709.111	862.667	832.667	Terpenes	Organic compounds	Lipids and lipid-like molecules	Prenol lipids
219	alpha-Phellandrene dimer	29.49	173.7	273.26	272.253	1.2055	Positive	1.172	693.1	0.369646	-1.43578	0.294598	-1.76318	0.0011907	**	2.9242	638.667	509	1727.78	Terpenes	Organic compounds	Lipids and lipid-like molecules	Prenol lipids
220	Ambronide	22.49	165.5	237.222	236.214	0.56635	Positive	0.29	810.8	1.16871	0.224917	1.35897	0.442513	0.089198	*	1.0496	985.222	1145.61	843	Organic compounds
221	Andrastin F	20.37	205	431.28	430.272	1.354	Positive	0.384	732.6	2.25553	1.17347	2.21901	1.14992	0.00088833	***	3.0514	4577.22	4503.11	2029.33	Organic compounds	Organic compounds	Lipids and lipid-like molecules	Steroids and steroid derivatives
222	ANETHOLE	4.46	128.4	149.096	148.089	0.93999	Positive	0.207	779.1	0.70649	-0.50126	0.541597	-0.884707	0.0039764	**	2.4005	2410.78	1848.11	3412.33	Organic compounds
223	Apicidin	15.76	243.9	624.375	623.367	0.7657	Positive	-0.846	854	1.78663	0.837237	2.58075	1.36779	0.00097461	***	3.0112	17042.2	24617.2	9538.78	Organic compounds
224	Apigenin 6,8-di-glucopyranoside	4.48	240.4	595.166	594.159	1.2981	Positive	0.542	899.3	0.409717	-1.2873	0.418255	-1.25755	0.0038973	**	2.4092	4484.44	4577.89	10945.2	Phenolics	Organic compounds	Phenylpropanoids and polyketides	Flavonoids	Flavonoid C-glycosides
225	Apiin	9.08	232.8	565.155	564.148	1.3452	Positive	0.466	984.7	2.9681	1.56954	2.96616	1.5686	0.00056983	***	3.2443	7981.56	7976.33	2689.11	Phenolics
226	Arachidoyl ethanolamide	30.35	207.6	356.352	355.345	1.4858	Positive	0.042	732	1.76966	0.82347	1.61907	0.695163	0.0001778	***	3.7501	4188.78	3832.33	2367	Lipids
227	Azacyclotridecan-2-one	29.28	159.9	198.185	197.178	1.0281	Positive	0.137	419.3	0.67801	-0.560621	0.8785	-0.186886	0.17586	*	0.75484	1030.5	1335.22	1519.89	Organic compounds
228	Benzeneethanamine, 2,5-dimethoxy-N-[(2-methoxyphenyl)methyl]-3,4-dimethyl-	0.14	182.8	330.204	329.197	1.1987	Positive	-1.89	562.2	0.596011	-0.746589	0.91428	-0.129293	0.060663	*	1.2171	312.111	478.778	523.667	Others
229	Benzenehexanamide, .beta.-hydroxy-N-[1-(hydroxymethyl)-3-methylbutyl]-.delta.-oxo-	1.69	180	322.201	321.194	1.433	Positive	-0.236	770.2	0.0819737	-3.6087	0.127014	-2.97694	3.2456e-07	***	6.4887	624.667	967.889	7620.33	Organic compounds	Organic compounds	Lipids and lipid-like molecules	Fatty Acyls	N-acyl amines
230	Benzoclidine	6.77	161.6	232.133	231.126	1.5783	Positive	-0.005	818.1	5.0713	2.34235	3.04335	1.60566	0.00014161	***	3.8489	38757.7	23259	7642.56	Organic compounds	Organic compounds	Benzenoids	Benzene and substituted derivatives	Benzoic acid esters
231	Benzyl-L-glutamine methyl ester	2.99	159.4	251.139	250.132	0.75081	Positive	0.223	429.7	0.712786	-0.488459	0.42655	-1.22921	0.0030464	**	2.5162	2753.89	1648	3863.56	Organic compounds
232	Beta-Amyrone	29.37	224	425.376	424.369	0.62919	Positive	-1.437	503.3	1.28672	0.3637	0.749884	-0.415262	0.10457	*	0.98058	3376.5	1967.78	2624.11	Terpenes
233	beta-Sitostenone	30.64	223.7	413.378	412.371	0.51164	Positive	0.248	986	1.0459	0.064748	1.02584	0.0368011	0.72869	*	0.13746	16300.4	15987.7	15585.1	Organic compounds
234	Betaxolol	29.81	189.3	308.222	307.215	0.79064	Positive	-0.233	423.1	0.818682	-0.288625	1.11745	0.160208	0.040845	*	1.3889	1224.11	1670.83	1495.22	Organic compounds
235	Bis(2-ethylhexyl) terephthalate	29.18	237.4	391.285	390.277	1.3272	Positive	0.23	671	1.38475	0.469627	1.27921	0.355252	0.022969	*	1.6389	1089.72	1006.67	786.944	Organic compounds
236	Bis(3,5,5-trimethylhexyl) phthalate	29.61	212	419.313	418.306	0.74495	Positive	-2.737	409.2	0.679018	-0.558478	1.30109	0.379716	0.0088252	**	2.0543	729.944	1398.67	1075	Lipids
237	Bufotalin	14.01	208.2	445.259	444.252	1.3817	Positive	0.48	584.6	2.73542	1.45176	2.68256	1.42361	0.00021612	***	3.6653	2696.67	2644.56	985.833	Organic compounds	Organic compounds	Lipids and lipid-like molecules	Steroids and steroid derivatives
238	Bufuralol	31.48	164.6	262.18	261.173	1.0823	Positive	0.318	449.9	1.322	0.402723	1.02922	0.0415535	0.094073	*	1.0265	1952.89	1520.39	1477.22	Organic compounds
239	butamben	11.63	141.3	194.118	193.111	0.4476	Positive	0.253	652.3	2.02866	1.02053	4.55837	2.18852	3.8259e-05	***	4.4173	1824.67	4100	899.444	Others
240	Butyl 2-ethylhexyl phthalate	24.45	194.5	335.22	334.212	0.96308	Positive	-2.136	560.1	4.09595	2.0342	6.08184	2.60451	3.9322e-05	***	4.4054	1774	2634.11	433.111	Organic compounds
241	Butyl 9,12-octadecadienoate	31.68	200	337.311	336.304	0.73232	Positive	0.963	575.3	1.26134	0.334961	1.19487	0.256853	0.47369	*	0.3245	508.111	481.333	402.833	Lipids
242	C2 PHYTOCERAMIDE	26.64	208.4	360.311	359.304	1.0737	Positive	0.188	850.8	1.88566	0.915068	2.29622	1.19926	6.1916e-06	***	5.2082	3263.44	3974	1730.67	Lipids
243	Caffeic acid	3.25	129.5	163.039	180.042	0.52387	Positive	0.151	884.3	0.863873	-0.211109	0.718473	-0.476995	0.16931	*	0.77133	3353.56	2789.11	3882	Phenolics
244	Capsaicin	22.51	183.8	306.207	305.199	0.83433	Positive	0.334	998.8	1.8818	0.912115	2.68466	1.42474	2.3041e-05	***	4.6375	1.87354e+06	2.67288e+06	995611	Phenolics
245	Carbendazim	2.61	138.1	192.077	191.069	1.3864	Positive	0.104	953.3	NA	NA	NA	NA	1.5293e-05	***	4.8155	0	0	4401.44	Organic compounds
246	Castanospermine	0.88	143.3	190.107	189.1	1.1015	Positive	-0.277	415.8	2.95858	1.5649	3.63815	1.8632	0.00090443	***	3.0436	5816.89	7153	1966.11	Organic compounds	Organic compounds	Organoheterocyclic compounds	Indolizidines
247	Chromomoric acid B	25.1	176.6	293.211	292.204	1.0616	Positive	0.181	518.5	7.398	2.88714	10.517	3.39466	2.5893e-06	***	5.5868	7168.67	10191	969	Lipids	Organic compounds	Lipids and lipid-like molecules	Fatty Acyls	Prostaglandins and related compounds
248	Cis,cis-9,12-Octadecadien-1-ol	1.27	185.4	267.268	266.261	0.33155	Positive	0.173	815.8	1.04856	0.0684133	1.02843	0.0404394	0.87858	*	0.05622	737.722	723.556	703.556	Organic compounds
249	Cis-Hydroxyperhexiline	28.5	188.1	294.279	293.272	1.012	Positive	0.226	760.1	4.66447	2.22171	6.7982	2.76515	4.5949e-09	***	8.3377	20610.2	30038.2	4418.56	Organic compounds	Organic compounds	Organic oxygen compounds	Organooxygen compounds	Secondary alcohols
250	Cis-Parinaric acid methyl ester	29.61	176.9	291.232	290.225	0.94669	Positive	0.116	402.6	1.88455	0.914222	2.46109	1.2993	0.00017393	***	3.7596	1789.28	2336.67	949.444	Organic compounds
251	Cis-Parinaric acid methyl ester	28.34	173.9	291.231	290.224	0.77952	Positive	-0.616	523.9	0.64925	-0.623153	1.33749	0.419523	0.0013203	**	2.8793	625.444	1288.44	963.333	Organic compounds
252	Citroside A or B	4.46	194.9	409.183	386.194	0.35707	Positive	-0.382	765	0.96577	-0.050248	0.863414	-0.211876	0.0043724	**	2.3593	35487.4	31726.3	36745.2	Terpenes
253	Coumarin-6-carboxaldehyde	4.24	143.8	175.039	174.032	0.97109	Positive	0.098	722.7	0.625453	-0.677026	0.444798	-1.16878	0.0057874	**	2.2375	2357.33	1676.44	3769	Phenolics
254	Curlone	29.25	151.3	219.174	218.167	1.265	Positive	0.029	494.6	1.95881	0.969978	1.70619	0.770779	0.041302	*	1.384	1786	1555.67	911.778	Terpenes
255	Decamethylcyclopentasiloxane	29.32	179.9	371.102	370.095	0.31456	Positive	0.499	814.3	1.13503	0.182736	1.57289	0.65342	0.61605	*	0.21039	3372.94	4674.11	2971.67	Organic compounds
256	Dehydrovomifoliol	7.17	150	223.133	222.126	0.59129	Positive	0.077	903.9	0.901391	-0.149776	1.09551	0.131604	0.11368	*	0.9443	4105.33	4989.44	4554.44	Organic compounds
257	Deoxyadenosine	0.82	152.6	252.109	251.101	0.84848	Positive	-0.577	984.9	2.58893	1.37236	3.99196	1.9971	2.0803e-05	***	4.6819	71218.6	109814	27508.9	Carbohydrates
258	D-Erythro-Sphinganine	24.88	192.8	302.305	301.298	1.3501	Positive	0.113	937.6	1.54597	0.62851	1.16219	0.216848	0.019339	*	1.7136	10958.3	8238	7088.33	Lipids
259	D-erythro-Sphingosine C-17	24.57	177.5	286.274	285.267	1.4096	Positive	0.057	846.2	7.49294	2.90553	7.39712	2.88696	2.8242e-07	***	6.5491	20530.7	20268.1	2740	Lipids	Organic compounds	Organic nitrogen compounds	Organonitrogen compounds	Alkanolamines
260	Desogestrel	29.59	201.1	311.237	310.23	0.44958	Positive	0.146	875.1	1.37681	0.461329	2.26865	1.18184	0.00051863	***	3.2851	10906.8	17971.8	7921.78	Lipids
261	D-Glucosyl-.beta.1-1'-D-erythro-sphingosine	22.5	225.3	462.343	461.335	0.51913	Positive	0.219	895.4	1.91078	0.934162	3.51275	1.8126	0.0079799	**	2.098	1091.06	2005.78	571	Lipids
262	Di(2-ethylhexyl) phthalate	28.78	212.8	391.285	390.278	1.0656	Positive	1.097	994.5	1.33908	0.421244	1.10056	0.138233	0.16105	*	0.79304	8878.56	7297.06	6630.33	Terpenes
263	Dicyclohexylamine	31.68	147	182.19	181.183	1.1032	Positive	0.11	815.8	0.744611	-0.425441	0.86096	-0.215982	0.15375	*	0.8132	873.222	1009.67	1172.72	Organic compounds
264	Diethyltoluamide	17.08	143.8	192.139	191.131	1.4851	Positive	0.386	977.5	16.6344	4.0561	3.58414	1.84163	4.465e-05	***	4.3502	6875.56	1481.44	413.333	Organic compounds	Organic compounds	Benzenoids	Benzene and substituted derivatives	Toluamides
265	Difucosylpentaose	15.83	257.3	797.293	796.286	1.3858	Positive	1.284	427.1	0.133178	-2.90857	0.129404	-2.95005	9.9049e-06	***	5.0041	1119.33	1087.61	8404.78	Lipids	Organic compounds	Lipids and lipid-like molecules	Fatty Acyls	Prostaglandins and related compounds
266	Dihexylamine	1.33	149.8	186.222	185.215	0.038345	Positive	0.162	710.1	1.45022	0.536275	1.04997	0.0703426	0.99148	*	0.0037152	1065.83	771.667	734.944	Others
267	Dihydroactinidiolide	16.87	138.4	181.123	180.115	1.0923	Positive	0.191	935	0.634037	-0.657361	1.14279	0.192556	0.00029274	***	3.5335	11526.4	20775.2	18179.4	Terpenes
268	Dihydrocapsaicin	24.31	189.3	308.222	307.215	NA	Positive	0.333	997.5	#REF!	3.02248	1.59573	1.6127	1.9317e-06	***	5.7141	881496	1.05643e+06	349526	Phenolics	Organic compounds	Benzenoids	Phenols
269	Dihydrotachysterol	32.94	218.7	399.363	398.355	1.3887	Positive	0.516	410.1	1.71895	0.781526	1.56338	0.64467	0.0065903	**	2.1811	5377.44	4890.78	3128.33	Organic compounds
270	Dilinolenin (9c,12c,15c)	30.22	250.7	613.483	612.476	0.99674	Positive	0.614	924	0.862827	-0.212857	0.839025	-0.253215	0.060861	*	1.2157	9433	9172.78	10932.7	Lipids
271	Dilinolenin (9c,12c,15c)	29.27	252.6	613.484	612.476	0.085079	Positive	0.78	560.2	1.06846	0.0955285	1.04574	0.0645271	0.60717	*	0.21669	1707.75	1671.44	1598.33	Lipids
272	Diphenyl phosphate	29.71	155.8	251.047	250.04	1.1864	Positive	0.037	977	1.18968	0.250576	1.11226	0.153498	0.096359	*	1.0161	2154.78	2014.56	1811.22	Organic compounds
273	Diphenylamine	31.46	137.6	170.096	169.089	1.3645	Positive	0.076	956.5	1.23138	0.300278	1.21303	0.278611	0.001926	**	2.7153	15285	15057.2	12412.9	Organic compounds
274	DL-Phenylalanine	1.36	140	166.086	165.079	0.01683	Positive	0.102	955.9	1.0037	0.00533353	1.13036	0.176786	0.56537	*	0.24767	7015.78	7901.11	6989.89	Organic compounds
275	Dobutamine	21.91	190.7	302.175	301.168	1.0948	Positive	0.287	814.2	2.14435	1.10054	2.61488	1.38674	6.0125e-05	***	4.2209	5189.33	6328	2420	Phenolics	Organic compounds	Benzenoids	Phenols	Catechols
276	Docosanamide	30.67	209.4	340.358	339.35	1.0583	Positive	0.156	765.7	4.47557	2.16207	6.1865	2.62912	2.9453e-06	***	5.5309	6889.89	9523.78	1539.44	Lipids	Organic compounds	Lipids and lipid-like molecules	Fatty Acyls
277	Docosanamide	31.45	206.2	340.357	339.35	0.36483	Positive	-0.473	665	1.06641	0.0927584	1.16308	0.217955	0.33002	*	0.48146	959.056	1046	899.333	Lipids	Organic compounds	Lipids and lipid-like molecules	Fatty Acyls
278	Docosanoyl ethanolamide	31.97	215.5	384.383	383.376	0.24982	Positive	-0.272	972	1.06952	0.0969573	1.10044	0.138078	0.85194	*	0.069589	2928.33	3013	2738	Lipids
279	DODECA-2(E),4(E)-DIENOIC ACID ISOBUTYLAMIDE	26.59	169	252.232	251.225	0.67729	Positive	0.171	512.9	3.03491	1.60165	5.83231	2.54407	4.3109e-07	***	6.3654	8586.78	16501.6	2829.33	Lipids
280	D-Pyroglutamic acid	0.88	127.8	130.05	129.043	1.2319	Positive	0.147	996.1	1.79121	0.840938	1.90439	0.929327	0.0011305	**	2.9467	10500.5	11163.9	5862.22	Organic compounds
281	D-TYROSINE	0.88	145.5	182.081	181.074	1.003	Positive	0.172	920.5	1.71887	0.781463	2.00156	1.00113	0.0092646	**	2.0332	21897.1	25498.3	12739.2	Organic compounds
282	Empenthrin	23.04	168.8	275.201	274.193	1.0752	Positive	0.157	843.2	2.67761	1.42095	3.75176	1.90757	1.5365e-05	***	4.8135	5320.11	7454.33	1986.89	Terpenes	Organic compounds	Lipids and lipid-like molecules	Prenol lipids
283	Empenthrin	21.76	180.7	275.201	274.193	0.082613	Positive	0.223	709.9	1.02626	0.037398	1.3962	0.481509	0.017712	*	1.7517	3243.56	4412.78	3160.56	Terpenes	Organic compounds	Lipids and lipid-like molecules	Prenol lipids
284	Eptapirone	15.07	188.9	346.201	345.194	1.5072	Positive	2.861	551.4	2.85094	1.51144	2.0571	1.04061	0.0021891	**	2.6597	7688.67	5547.78	2696.89	Organic compounds	Organic compounds	Organoheterocyclic compounds	Diazinanes	N-arylpiperazines
285	Eriodictyol	12.32	167.5	289.071	288.064	0.020589	Positive	0.363	917.6	0.943564	-0.0838078	4.79242	2.26076	2.8564e-06	***	5.5442	813.667	4132.67	862.333	Phenolics
286	Erucamide	30.45	207.2	338.342	337.335	1.2987	Positive	0.477	523.4	0.33961	-1.55805	0.295582	-1.75837	0.00058338	***	3.2341	2719.44	2366.89	8007.56	Lipids	Organic compounds	Lipids and lipid-like molecules	Fatty Acyls
287	Estriol	21.54	189.4	289.18	288.173	1.2851	Positive	0.308	735.7	2.19503	1.13424	1.89904	0.925273	0.03223	*	1.4917	3546.44	3068.22	1615.67	Organic compounds
288	Ethyl .beta.-carboline-3-carboxylate	13.88	152.5	241.098	240.09	1.0035	Positive	0.474	643.7	3.44352	1.78388	4.8734	2.28493	3.495e-06	***	5.4565	3759.56	5320.67	1091.78	Organic compounds	Organic compounds	Organoheterocyclic compounds	Indoles and derivatives
289	Ethyl 2-acetamido-3-oxobutanoate	0.76	154.5	188.092	187.085	1.2851	Positive	0.363	500	1.86473	0.89897	1.75158	0.80866	0.017074	*	1.7677	3827.06	3594.83	2052.33	Organic compounds
290	Farnesyl acetone	28.81	170.4	263.237	262.23	0.1775	Positive	0.183	726.7	1.69153	0.758331	1.0174	0.0248915	0.95761	*	0.01881	2883.5	1734.33	1704.67	Lipids
291	Flerobuterol	29.46	156	212.144	211.136	0.45952	Positive	-0.798	725	1.07617	0.105905	0.962157	-0.0556561	0.53778	*	0.2694	2354	2104.61	2187.39	Organic compounds
292	gamma-Linolenoyl GABA	27.12	196.8	364.285	363.279	1.1444	Positive	-0.019	953.6	1.75371	0.810414	0.744571	-0.425518	3.9674e-05	***	4.4015	11082.1	4705.11	6319.22	Organic compounds
293	Gerberinside	3.73	182.7	339.108	338.101	1.1506	Positive	0.247	718.2	2.72754	1.4476	3.17103	1.66495	0.0013904	**	2.8569	2638.44	3067.44	967.333	Carbohydrates	Organic compounds	Phenylpropanoids and polyketides	Coumarins and derivatives
294	Geshoidin	4.05	181.2	379.101	378.093	1.0027	Positive	-1.867	828.5	1.49978	0.584746	1.76346	0.818408	0.00048909	***	3.3106	3333.67	3919.78	2222.78	Phenolics
295	Glu Leu	2.44	166.6	261.145	260.137	0.011219	Positive	0.092	928.8	1.00873	0.0125379	2.03481	1.0249	0.0013314	**	2.8757	6741.44	13598.9	6683.11	Organic compounds
296	Glu Phe	3.19	169.1	295.127	294.12	0.19647	Positive	-1.942	945	0.938624	-0.0913802	1.23674	0.306544	0.23095	*	0.63648	4237.89	5583.89	4515	Organic compounds
297	Glu Thr His	0.72	189.7	386.166	385.158	1.1266	Positive	-1.265	449.4	1.5881	0.667303	1.65698	0.728558	0.020075	*	1.6974	1785.56	1863	1124.33	Organic compounds
298	Glucocerebrosides	31.33	282.7	714.552	713.546	0.099024	Positive	0.912	879.9	0.989471	-0.0152713	1.0152	0.0217682	0.93393	*	0.029687	41473	42551.6	41914.3	Lipids
299	Glu-Trp	4.25	174.7	334.139	333.132	0.29613	Positive	-0.283	847.2	1.0906	0.125123	1.23859	0.308704	0.44617	*	0.3505	2645.56	3004.56	2425.78	Organic compounds
300	Glycerophosphocholine	0.75	156.7	258.108	257.101	1.3672	Positive	-1.827	759	0.377679	-1.40477	0.359909	-1.47429	1.3634e-05	***	4.8654	8851	8434.56	23435.2	Lipids	Organic compounds	Lipids and lipid-like molecules	Glycerophospholipids
301	Grandiflorenic acid	18.04	171.5	301.216	300.209	1.2073	Positive	-0.002	840.6	2.38082	1.25146	2.61606	1.3874	0.0014474	**	2.8394	3567	3919.44	1498.22	Terpenes	Organic compounds	Lipids and lipid-like molecules	Prenol lipids	Kaurane diterpenoids
302	Heptadecanoyl ethanolamide	28.67	197.6	314.305	313.298	1.3328	Positive	0.029	513.9	2.20487	1.1407	2.1749	1.12095	0.001756	**	2.7555	3387.67	3341.61	1536.44	Lipids	Organic compounds	Organic nitrogen compounds	Organonitrogen compounds	Alkanolamines
303	Hesperetin dihydrochalcone	18.41	179.7	305.102	304.095	1.3787	Positive	0.117	611.5	2.19985	1.13741	1.03367	0.0477726	0.00023778	***	3.6238	3630	1705.67	1650.11	Phenolics
304	Homocapsaicin	24.6	189.5	320.222	319.215	0.25931	Positive	0.202	979.2	1.16551	0.220966	1.93408	0.951646	1.7819e-06	***	5.7491	59898.7	99397.2	51392.6	Phenolics
305	Homodihydrocapsaicin	25.75	194.4	321.231	322.238	-	Positive	0.432	-	1.5878	0.667	2.0983	1.0692	0	***	6.2548	231869	306427	146036	Phenolics
306	Incensole acetate	29.24	192.5	349.273	348.266	1.0559	Positive	-0.251	445.4	4.35064	2.12123	5.98851	2.5822	1.1695e-05	***	4.932	16865	23214.1	3876.44	Terpenes	Organic compounds	Lipids and lipid-like molecules	Prenol lipids
307	Indole	2.22	120.1	118.065	117.058	0.80616	Positive	0.097	805.3	0.843464	-0.245602	0.760856	-0.394305	0.066173	*	1.1793	21757.3	19626.4	25795.2	Organic compounds
308	Indoleacrylic acid	3.99	136.8	188.071	187.063	1.1186	Positive	0.076	924.7	2.90617	1.53912	3.30163	1.72318	0.0087642	**	2.0573	6772.33	7693.89	2330.33	Organic compounds	Organic compounds	Organoheterocyclic compounds	Indoles and derivatives
309	Indoline	1.37	126.7	120.081	119.074	0.51601	Positive	0.126	865	0.831376	-0.266427	1.07807	0.108457	0.46262	*	0.33477	73264	95004	88123.8	Organic compounds
310	Ionene	29.08	137.8	175.148	174.141	1.0213	Positive	-0.043	456.5	2.60644	1.3821	2.83858	1.5052	0.01383	*	1.8592	7137	7772.67	2738.22	Terpenes	Organic compounds	Benzenoids	Tetralins
311	Isoalantolactone	12.96	159.4	233.152	232.144	1.3832	Positive	-1.949	638.4	0.360435	-1.47219	0.376473	-1.40938	0.00014943	***	3.8256	1543.22	1611.89	4281.56	Terpenes	Organic compounds	Lipids and lipid-like molecules	Prenol lipids	Sesquiterpene lactones
312	Isomyristic acid	22.52	173.6	229.216	228.209	0.95685	Positive	0.216	686.4	1.17547	0.233234	1.18545	0.245437	0.13077	*	0.8835	3950.22	3983.78	3360.56	Lipids
313	Isoorientin	5.48	205.4	449.108	448.101	1.2609	Positive	0.235	929	0.454711	-1.13698	0.453648	-1.14036	0.0070596	**	2.1512	6461.44	6446.33	14210	Phenolics	Organic compounds	Phenylpropanoids and polyketides	Flavonoids	Flavonoid C-glycosides
314	Isoquercitin	7.33	204.3	465.103	464.096	0.97545	Positive	0.464	981.1	0.566286	-0.820398	1.18902	0.249768	0.0099694	**	2.0013	1815.89	3812.78	3206.67	Phenolics
315	Isoquinoline	29.58	120.7	130.065	129.058	1.1182	Positive	0.269	976	1.25289	0.325257	1.1129	0.154328	0.1419	*	0.84801	1398.22	1242	1116	Phenolics
316	Isorhamnetin 3-O-glucoside	9.44	208.9	479.119	478.112	0.28576	Positive	0.871	955.8	0.912469	-0.132152	1.0203	0.0289885	0.84858	*	0.071309	3132	3502.11	3432.44	Phenolics
317	Jasmine lactone	26.2	136.5	169.122	168.115	1.2135	Positive	0.097	522.4	2.91902	1.54548	3.35638	1.74691	8.461e-05	***	4.0726	2453.11	2820.67	840.389	Organic compounds	Organic compounds	Organoheterocyclic compounds	Lactones
318	Junceic acid	12.75	174	299.2	316.204	1.364	Positive	-0.024	831.4	2.32628	1.21803	2.29698	1.19974	0.00044906	***	3.3477	9907.89	9783.11	4259.11	Terpenes	Organic compounds	Lipids and lipid-like molecules	Prenol lipids
319	Kaempferol 3-O-vicianoside	7.31	235.9	581.151	580.143	1.0385	Positive	0.544	997.7	1.60522	0.68277	1.77051	0.824167	0.018108	*	1.7421	121805	134348	75880.8	Phenolics
320	Kaurane-17,18-dioic acid	24.66	193.8	335.219	334.212	1.3358	Positive	-2.256	539.9	6.68281	2.74046	7.1036	2.82855	1.1772e-05	***	4.9292	11281.3	11991.7	1688.11	Terpenes	Organic compounds	Lipids and lipid-like molecules	Prenol lipids	Kaurane diterpenoids
321	Khelloside	4.24	207.9	409.111	408.104	1.1668	Positive	-2.131	647.6	0.489287	-1.03125	0.323728	-1.62715	2.1204e-06	***	5.6736	5333.44	3528.78	10900.4	Phenolics	Organic compounds	Organoheterocyclic compounds	Benzopyrans	Chromones
322	Kinoprene	27.31	185.1	277.216	276.209	1.592	Positive	0.21	591.8	4.26744	2.09337	3.09918	1.63189	8.7555e-07	***	6.0577	4235.67	3076.11	992.556	Terpenes	Organic compounds	Lipids and lipid-like molecules	Prenol lipids
323	L-Arginine	0.66	136.4	175.119	174.112	1.3332	Positive	-0.139	991.3	0.671561	-0.574409	0.686086	-0.54354	0.0025341	**	2.5962	25266	25812.4	37622.8	Organic compounds
324	Leukotriene A3 methyl ester	32.12	186.9	335.258	334.251	0.99308	Positive	0.359	590.4	0.824813	-0.277861	0.811384	-0.301543	0.096309	*	1.0163	600.556	590.778	728.111	Lipids
325	Leu-Pro	1.99	155.3	229.155	228.147	1.3427	Positive	-0.104	958.6	0.644499	-0.633751	0.779641	-0.359118	0.027247	*	1.5647	3019.33	3652.44	4684.78	Organic compounds
326	Leu-Pro	0.86	149.8	229.155	228.148	0.28257	Positive	0.145	923.2	0.957445	-0.0627385	0.907191	-0.140521	0.62539	*	0.20385	35650.9	33779.7	37235.4	Organic compounds
327	Linoleamide	27.84	183.2	280.264	279.256	1.0579	Positive	0.013	766.8	3.81808	1.93285	5.30717	2.40794	5.5955e-07	***	6.2522	11225.6	15603.7	2940.11	Lipids	Organic compounds	Lipids and lipid-like molecules	Fatty Acyls
328	Linoleamide	28.1	174.9	280.264	279.256	0.83651	Positive	0.254	570.9	1.79167	0.841302	2.50691	1.32591	4.1109e-05	***	4.3861	5112.22	7153.06	2853.33	Lipids	Organic compounds	Lipids and lipid-like molecules	Fatty Acyls
329	Linoleoyl ethanolamide	27.65	189.8	324.29	323.283	0.84778	Positive	0.087	850	1.21609	0.282249	1.37214	0.456423	0.0060188	**	2.2205	40734.7	45961.7	33496.4	Lipids
330	Linoleoyl GABA	27.75	201.2	366.3	365.293	1.4931	Positive	0.059	973.9	3.02455	1.59672	1.35163	0.434695	3.0572e-05	***	4.5147	33878	15139.6	11201	Lipids
331	Loliolide	7.56	142.5	197.117	196.11	0.2032	Positive	0.086	786.3	0.954688	-0.0668993	1.22418	0.291812	0.04771	*	1.3214	64979.2	83321.6	68063.3	Organic compounds
332	L-phenylalanyl-L-proline	3.9	163.3	263.139	262.132	1.3855	Positive	0.313	907.5	0.501453	-0.995813	0.591296	-0.758049	0.0049119	**	2.3087	1552.89	1831.11	3096.78	Organic compounds
333	Lupenone	28.83	208.3	425.378	424.37	0.16437	Positive	-0.034	528.7	0.933638	-0.0990646	1.50129	0.586202	0.0010201	**	2.9913	10256.2	16492	10985.2	Terpenes
334	Lys Pro Leu	0.66	186.5	357.25	356.242	0.42216	Positive	0.134	856.2	1.08953	0.123709	1.13023	0.176621	0.61368	*	0.21206	8384.56	8697.78	7695.56	Organic compounds
335	Maslinic acid	32.15	243.7	473.363	472.356	0.081336	Positive	0.464	484.4	0.982188	-0.0259284	1.10471	0.143661	0.63813	*	0.19509	14821.2	16670	15090	Terpenes
336	Megastigmatrienone	29.53	141.4	191.143	190.135	1.2497	Positive	-0.35	630.1	1.72104	0.783279	1.48494	0.570402	0.055811	*	1.2533	780.778	673.667	453.667	Terpenes
337	Methyl 3-amino-4-methylbenzoate	1.31	181.3	166.086	165.079	0.064914	Positive	0.173	850.1	0.985183	-0.0215369	1.06408	0.0896048	0.85369	*	0.068699	2526.56	2728.89	2564.56	Organic compounds
338	Methyl cinnamate	6.58	128.5	163.075	162.068	0.10519	Positive	-0.016	887.8	0.966367	-0.0493572	0.974035	-0.0379547	0.98619	*	0.0060409	2828.56	2851	2927	Organic compounds
339	Monoelaidin	28.81	198.4	339.289	356.294	0.13889	Positive	0.142	510.1	1.05922	0.0829978	1.58149	0.661284	0.0028985	**	2.5378	4612.89	6887.39	4355	Lipids
340	Muramic acid	0.82	158.4	252.11	251.102	0.91758	Positive	2.1	680.5	2.55591	1.35384	3.69417	1.88525	3.205e-05	***	4.4942	28694.1	41472.8	11226.6	Organic compounds
341	Myristic acid	24.33	173.7	229.217	228.209	0.97698	Positive	0.352	691.8	1.39351	0.478728	1.43309	0.519128	0.098723	*	1.0056	2599.83	2673.67	1865.67	Lipids
342	N-(14-Methylpentadecanoyl)phenylalanine	29.13	214.5	404.316	403.308	1.4738	Positive	-0.441	982.6	2.20462	1.14053	1.39465	0.479906	0.0027895	**	2.5545	11654.1	7372.44	5286.22	Organic compounds
343	N-(2,5-dimethoxyphenyl)-4,5,6,7-tetrahydro-1,2-benzoxazole-3-carboxamide	3.75	169	303.135	302.127	0.659	Positive	0.557	593.4	1.19048	0.251549	1.23802	0.308033	0.3594	*	0.44442	6436.56	6693.56	5406.67	Others
344	N-(2-Hydroxy-3-methylbutanoyl)valine	1.17	151.5	218.139	217.132	1.3071	Positive	0.33	854.1	0.46921	-1.0917	0.831596	-0.266045	0.042541	*	1.3712	1388	2460	2958.17	Organic compounds
345	N-(3,4-Dimethylphenyl)cyclohexanecarboxamide	28.69	162.5	232.17	231.163	0.086245	Positive	0.867	415.8	1.02604	0.0370915	1.02175	0.0310451	0.99027	*	0.0042468	770.444	767.222	750.889	Organic compounds
346	N-(3-fluoro-2-methylphenyl)-2-(4-phenyl-1,2,4-triazol-3-yl)pyrrolidine-1-carboxamide	1.35	180.6	366.174	365.167	0.89182	Positive	1.802	438.2	1.59751	0.675823	1.45186	0.537899	0.30196	*	0.52005	1125.44	1022.83	704.5	Others
347	N-(4-Hydroxy-3-methylphenyl)acetamide	4.21	133.2	166.086	165.079	1.1464	Positive	0.132	504	2.99124	1.58075	3.64128	1.86445	8.8243e-05	***	4.0543	45511.1	55401.3	15214.8	Organic compounds	Organic compounds	Benzenoids	Benzene and substituted derivatives	Acetanilides
348	N-(Cyclohexylmethyl)cyclohexanamine	29.07	148.7	196.206	195.199	0.7436	Positive	0.129	997.9	1.59557	0.674068	1.45934	0.545314	0.39453	*	0.40392	1867.17	1707.75	1170.22	Organic compounds
349	N,N-dipropylpentanamide	19.5	150.9	186.185	185.178	0.80338	Positive	0.154	581.3	1.76835	0.822405	2.54314	1.34661	8.4389e-07	***	6.0737	1848.22	2658	1045.17	Others
350	N-.alpha.-(Tert-Butoxycarbonyl)-L-proline	33.4	147	216.123	215.116	1.3674	Positive	0.257	498.5	0.17646	-2.50259	0.353642	-1.49964	0.0094734	**	2.0235	488.833	979.667	2770.22	Organic compounds	Organic compounds	Organic acids and derivatives	Carboxylic acids and derivatives	Amino acids and derivatives
351	N-[(1-methyl-2-oxo-3,4,5,6-tetrahydrocyclopenta[b]pyridin-4a-yl)methyl]-2-[5-methyl-3-(trifluoromethyl)pyrazol-1-yl]acetamide	3.91	184.6	371.168	370.161	0.58652	Positive	-0.918	478.7	1.10554	0.144757	0.943151	-0.0844389	0.31561	*	0.50085	3841.89	3277.56	3475.11	Others
352	N-[(1R)-2-Hydroxy-1-methylethyl-9Z-octadecenamide	29.37	200.1	340.322	339.315	0.54256	Positive	0.954	511.3	1.24521	0.316386	1.03352	0.0475623	0.65461	*	0.18402	1104.22	916.5	886.778	Lipids
353	N-[1-(3-fluorophenyl)sulfonylpiperidin-4-yl]-2-methoxy-N-(oxan-4-yl)acetamide	1.7	200	415.17	414.162	0.53221	Positive	-0.273	468.1	1.36457	0.448446	1.88579	0.91517	0.045555	*	1.3415	1786.22	2468.5	1309	Others
354	N-[2-(1,3-benzodioxol-5-yloxy)ethyl]cyclopentanecarboxamide	2.43	169.9	278.139	277.132	1.0068	Positive	0.006	659.9	1.34366	0.426171	1.06708	0.0936693	0.18187	*	0.74023	16612	13192.6	12363.2	Organic compounds
355	N-3-Oxotetradec-7Z-enoyl-L-homoserine lactone	9.81	178.3	324.217	323.21	1.4865	Positive	0.048	474.6	4.36384	2.1256	3.60253	1.84901	0.00042708	***	3.3695	10150.8	8379.89	2326.11	Organic compounds	Organic compounds	Organic acids and derivatives	Carboxylic acids and derivatives	Amino acids and derivatives
356	N-Acetyldihydrosphingosine	25.29	202.9	344.316	343.309	0.22899	Positive	0.174	568.5	0.966357	-0.0493714	0.902984	-0.147228	0.56949	*	0.24451	9057.67	8463.67	9373	Lipids
357	Narcissin	8.86	233	625.177	624.17	1.3255	Positive	0.592	944.7	0.342959	-1.54389	0.336287	-1.57223	0.00098376	***	3.0071	1913.44	1876.22	5579.22	Phenolics	Organic compounds	Phenylpropanoids and polyketides	Flavonoids	Flavonoid O-glycosides
358	Naringenin-7-O-glucoside	9.1	208.4	435.129	434.122	0.1142	Positive	0.578	985.9	0.795695	-0.329713	3.37913	1.75665	6.9459e-06	***	5.1583	3667.44	15574.8	4609.11	Phenolics
359	N-Cyclohexyl-N-methylcyclohexanamine	31.68	148.9	196.206	195.199	0.16276	Positive	0.022	836.9	0.976568	-0.0342079	1.05309	0.0746355	0.69812	*	0.15607	1201.67	1295.83	1230.5	Organic compounds
360	Neocembrene	29.08	170.7	273.258	272.25	0.76072	Positive	0.091	926.9	0.772068	-0.3732	0.538971	-0.891722	0.00097422	***	3.0113	12769.7	8914.33	16539.6	Terpenes
361	Nerolidol	0.4	165.4	223.206	222.199	1.1919	Positive	0.16	739.1	0.901892	-0.148973	0.929194	-0.105948	0.076261	*	1.1177	8919.11	9189.11	9889.33	Terpenes
362	N-Feruloyltyramine	12.05	182.4	314.139	313.132	1.3426	Positive	0.145	909.9	2.73774	1.45299	1.1534	0.20589	0.0040252	**	2.3952	14343.3	6042.78	5239.11	Phenolics
363	Nicotinic acid	0.85	123	124.04	123.032	0.93326	Positive	0.193	851.4	2.19656	1.13525	2.79685	1.4838	0.011428	*	1.942	30277.7	38552.1	13784.1	Organic compounds
364	N-Isobutyl-3-methylbutanamide	29.99	142	158.154	157.147	1.0509	Positive	0.151	471.3	1.33601	0.417935	1.20269	0.266265	0.18893	*	0.7237	2030.89	1828.22	1520.11	Organic compounds
365	N-Isopropylcyclohexanecarboxamide	22.49	145.1	170.154	169.147	0.65973	Positive	0.206	764.8	1.69525	0.761496	2.64902	1.40546	0.00022376	***	3.6502	3174.44	4960.44	1872.56	Organic compounds
366	N-methyl-7-oxo-N-[2-(1,3,5-trimethylpyrazol-4-yl)ethyl]azepane-2-carboxamide	24.29	186.2	307.214	306.207	1.1857	Positive	1.065	970	2.03313	1.02371	2.32522	1.21737	2.2337e-05	***	4.651	4056.56	4639.33	1995.22	Organic compounds	Organic compounds	Organic acids and derivatives	Carboxylic acids and derivatives	Amino acids and derivatives
367	N-methyl-N-[[3-(6-morpholin-4-ylpyridin-3-yl)-1,2,4-oxadiazol-5-yl]methyl]butan-1-amine	29.46	176.4	332.207	331.2	0.74532	Positive	-0.638	471	1.48714	0.572541	1.42899	0.514994	0.41818	*	0.37863	1869.67	1796.56	1257.22	Organic compounds
368	N-methylundec-10-enamide	25.74	153.6	198.185	197.178	1.0894	Positive	0.123	952	2.47954	1.31007	3.12433	1.64355	9.3671e-06	***	5.0284	3669.44	4623.67	1479.89	Organic compounds	Organic compounds	Lipids and lipid-like molecules	Fatty Acyls	N-acyl amines
369	N-Oleoylethanolamine	28.41	195.1	326.305	325.298	1.5233	Positive	0.123	953.4	0.560529	-0.835139	0.741096	-0.432268	0.0012508	**	2.9028	16826.9	22247.4	30019.7	Lipids
370	N-Oleoylglycine	27.98	192.5	340.285	339.278	0.42026	Positive	0.446	752.9	1.38059	0.465282	2.4049	1.26598	8.2125e-06	***	5.0855	2167.44	3775.56	1569.94	Organic compounds
371	Nonanoic acid 4-hydroxy-3-methoxybenzylamide	22.05	192.7	294.207	293.199	0.47976	Positive	0.178	608.2	0.926683	-0.109852	1.1029	0.1413	0.11717	*	0.93119	6059.89	7212.22	6539.33	Phenolics
372	Nonivamide	22.35	183.3	294.207	293.199	1.5827	Positive	0.314	996.2	2.38608	1.25465	1.90987	0.933472	3.9805e-06	***	5.4001	27534.9	22039.4	11539.8	Phenolics
373	Nootkatone	29.53	152.1	219.174	218.167	0.89674	Positive	-0.378	773.7	1.69412	0.760536	0.915578	-0.127246	0.15433	*	0.81155	1094.78	591.667	646.222	Terpenes
374	Nordihydrocapsaicin	22.01	183.7	294.207	293.199	0.95312	Positive	0.435	997.3	1.56272	0.64406	1.93109	0.949414	6.3674e-05	***	4.196	119180	147273	76264.3	Phenolics
375	n-Pentadecylamine	24.68	174.2	228.269	227.261	1.3138	Positive	0.079	928.3	1.22704	0.295177	1.18657	0.246793	0.016124	*	1.7925	30879.4	29861	25165.9	Lipids
376	N-Phenyl-1-naphthylamine	29.39	151.5	220.113	219.106	0.013996	Positive	1.197	442.2	1.00929	0.0133445	1.1356	0.18345	0.28138	*	0.5507	887	998	878.833	Organic compounds
377	Nε,Nε,Nε-Trimethyllysine	0.67	142.7	189.16	188.153	0.90932	Positive	0.135	922.1	0.799657	-0.322547	0.898124	-0.155013	0.32192	*	0.49225	88831.7	99770.1	111087	Organic compounds
378	O-(4-Hydroxybenzoyl)tropine	3.69	167.1	262.143	261.136	1.2776	Positive	-0.448	530.4	2.70034	1.43314	2.23671	1.16138	0.037974	*	1.4205	9879.33	8183.11	3658.56	Organic compounds	Organic compounds	Benzenoids	Benzene and substituted derivatives	Benzoic acid esters
379	Octamethylcyclotetrasiloxane	29.93	166.6	297.082	296.075	0.16267	Positive	-0.042	856	0.884381	-0.177261	1.33539	0.417266	0.7103	*	0.14856	1525.78	2303.89	1725.25	Organic compounds
380	Octodrine	31.61	133.6	130.159	129.152	1.1423	Positive	0.435	470.3	1.74949	0.806932	1.45544	0.541457	0.12189	*	0.91404	2228.17	1853.67	1273.61	Organic compounds
381	Octyl decyl phthalate	31.26	225.2	419.316	418.309	0.29068	Positive	0.195	749.6	1.7892	0.839311	1.6537	0.725694	0.4551	*	0.3419	1578.67	1459.11	882.333	Organic compounds
382	Oleamide	28.55	187.6	282.279	281.272	1.3848	Positive	0.309	509.4	0.172432	-2.5359	0.576006	-0.795845	0.01027	*	1.9884	15426.8	51532.8	89465.7	Lipids
383	Oleamide	28.98	191.2	282.279	281.272	0.09369	Positive	0.281	691	0.9312	-0.102837	1.18836	0.248972	0.85731	*	0.066862	4450.72	5679.83	4779.56	Lipids
384	Olean-12-en-28-oic acid, 2,3,23-trihydroxy-, (4.alpha.)-	30.15	220.9	489.355	488.348	0.035451	Positive	-2.199	509	0.80484	-0.313226	8.59618	3.1037	6.4254e-07	***	6.1921	2013.89	21509.6	2502.22	Lipids
385	Oleoyl ethylamide	29.73	198.4	310.311	309.303	0.63715	Positive	0.22	699.7	0.00990251	-6.65799	0.478689	-1.06284	0.29213	*	0.53442	2062	99677.3	208230	Lipids
386	Orientin	5.72	202.6	449.108	448.101	1.2653	Positive	0.369	900.5	0.607782	-0.718375	0.885283	-0.17579	0.045072	*	1.3461	7293.11	10623	11999.6	Phenolics
387	p-Acetaminobenzaldehyde	4.21	131.4	164.071	163.064	1.1532	Positive	0.305	629.3	2.71367	1.44025	3.25034	1.70059	0.00010955	***	3.9604	2672.67	3201.22	984.889	Organic compounds	Organic compounds	Benzenoids	Benzene and substituted derivatives	Acetanilides
388	Palmitic acid alkyne	18.11	161.6	253.216	252.209	1.2537	Positive	0.045	855.4	0.70758	-0.499035	0.733874	-0.446396	0.019222	*	1.7162	12417.6	12879	17549.3	Lipids
389	Palmitic acid alkyne	29.37	169.9	253.216	252.209	0.37792	Positive	0.017	461.4	1.98551	0.989508	1.16619	0.2218	0.67525	*	0.17054	1229.25	722	619.111	Lipids
390	Palmitic amide	28.49	184.3	256.264	255.257	1.467	Positive	0.542	542.1	3.95624	1.98413	4.18017	2.06356	2.0995e-05	***	4.6779	1.114e+06	1.17705e+06	281580	Lipids	Organic compounds	Lipids and lipid-like molecules	Fatty Acyls
391	Palmitoyl ethanolamide	28.13	193.7	300.29	299.282	1.5117	Positive	0.053	922.4	1.59997	0.678047	1.24052	0.310951	0.001691	**	2.7719	20563.6	15943.8	12852.4	Lipids
392	Palmitoyl N-Isopropylamide	29.69	195.4	298.311	297.303	1.0106	Positive	0.125	443.9	NA	NA	NA	NA	2.2548e-08	***	7.6469	13075.1	19248.9	0	Lipids
393	Palmitoyleicosapentaenoyl phosphatidylcholine	28.94	283.1	780.558	779.55	0.22214	Positive	3.938	974.7	1.15905	0.212938	0.642599	-0.638008	0.054139	*	1.2665	3051.83	1692	2633.06	Lipids
394	p-Anisaldehyde	22.01	119.7	137.06	136.053	1.1345	Positive	0.284	467.3	4.15792	2.05586	5.34035	2.41693	1.3203e-06	***	5.8793	195029	250492	46905.4	Organic compounds	Organic compounds	Benzenoids	Benzene and substituted derivatives
395	Pantothenic acid	1.49	148.8	220.118	219.111	0.84856	Positive	0.07	809.4	0.792171	-0.336117	0.619287	-0.69132	0.00047549	***	3.3229	18563.1	14511.9	23433.2	Organic compounds
396	PE(17:0/0:0)	26.97	220.6	468.31	467.303	1.2551	Positive	1.422	864	0.341018	-1.55208	0.224186	-2.15723	3.9216e-05	***	4.4065	1331.33	875.222	3904	Lipids	Organic compounds	Lipids and lipid-like molecules	Glycerophospholipids	Lysophosphatidylethanolamines
397	PE(18:1(9Z)/0:0)	26.68	218.7	480.309	479.302	1.4005	Positive	0.448	960.5	0.151881	-2.71899	0.174429	-2.51929	2.8825e-05	***	4.5402	8941.33	10268.8	58870.8	Lipids	Organic compounds	Lipids and lipid-like molecules	Glycerophospholipids	Lysophosphatidylethanolamines
398	pentadecanal	0.4	172.3	227.237	226.23	0.36856	Positive	0.211	927.9	1.06591	0.0920833	0.961756	-0.0562566	0.65375	*	0.18459	5351.33	4828.44	5020.44	Organic compounds
399	Pentadecanoyl ethanolamide	27.36	189.5	286.274	285.267	1.0626	Positive	0.158	690.8	2.22698	1.15509	2.82568	1.4986	1.4468e-06	***	5.8396	6455.78	8191.33	2898.89	Lipids	Organic compounds	Organic nitrogen compounds	Organonitrogen compounds	Alkanolamines
400	Phenylacetic acid	29.71	119.8	137.06	136.053	0.6533	Positive	0.447	523.6	0.744555	-0.42555	1.24764	0.3192	0.050679	*	1.2952	858.389	1438.39	1152.89	Organic compounds
401	Phthalic anhydride	29.73	123.1	149.024	148.016	1.4628	Positive	0.233	908.7	1.3627	0.446463	1.65716	0.728712	0.0044278	**	2.3538	12994.7	15802.7	9536	Organic compounds
402	Phthalide	24.27	115.7	135.044	134.037	0.99214	Positive	0.294	580.9	2.5102	1.3278	3.3981	1.76473	4.0661e-05	***	4.3908	3303	4471.33	1315.83	Organic compounds
403	Phyllalbine	4.18	176.3	292.154	291.147	1.0892	Positive	0.019	892.8	1.54194	0.624743	1.36764	0.451694	0.14842	*	0.8285	10991.8	9749.33	7128.56	Organic compounds
404	Phytosphingosine	23.43	199.6	318.301	317.294	0.3902	Positive	0.541	967.2	1.11342	0.154999	1.37128	0.45552	0.042114	*	1.3756	211848	260910	190268	Lipids
405	Phytosphingosine 1-phosphate	24.32	214.4	398.268	397.261	1.227	Positive	1.744	911.1	1.16289	0.217719	0.730869	-0.452315	0.075529	*	1.1219	1095.83	688.722	942.333	Lipids
406	Picolinamide	1.27	124	123.055	122.048	1.2926	Positive	0.12	716.4	3.4553	1.78881	3.10482	1.63451	0.013852	*	1.8585	1219.72	1096	353	Organic compounds	Organic compounds	Organoheterocyclic compounds	Pyridines and derivatives	Pyridinecarboxamides
407	Pipericine	30.54	197.7	336.326	335.319	1.3026	Positive	-0.043	424.2	1.73975	0.798883	1.31723	0.397507	5.2796e-05	***	4.2774	7866.78	5956.22	4521.78	Lipids
408	Pro-Ile-Lys	0.64	241.7	179.128	356.242	0.01252	Positive	-0.019	757.2	1.00307	0.00442743	1.17338	0.230676	0.42416	*	0.37247	5729.33	6702.11	5711.78	Organic compounds
409	Pro-Leu	1.94	159.9	229.155	228.147	1.5211	Positive	0.053	998	0.378821	-1.40041	0.803216	-0.316141	0.00051692	***	3.2866	2167.61	4596	5722	Organic compounds
410	Pro-Phe	2.79	164.6	263.139	262.132	1.4198	Positive	0.077	991.8	0.185644	-2.42939	0.25747	-1.95753	0.00021131	***	3.6751	1307.56	1813.44	7043.33	Organic compounds	Organic compounds	Organic acids and derivatives	Carboxylic acids and derivatives	Peptides	Dipeptides
411	Propiophenone	6.4	123.1	135.081	134.073	0.25071	Positive	0.291	892.4	1.05563	0.0781016	0.907051	-0.140744	0.56317	*	0.24936	3325.11	2857.11	3149.89	Phenolics
412	PROPRANOLOL GLYCOL	8.17	146	219.102	218.094	1.0311	Positive	0.183	513.8	0.696005	-0.522831	0.574814	-0.798832	0.0040828	**	2.389	6333.33	5230.56	9099.56	Organic compounds
413	Pro-Pro	0.83	147.6	213.123	212.116	1.4009	Positive	-0.077	999.1	0.119325	-3.06703	0.130505	-2.93782	4.7598e-06	***	5.3224	3048.22	3333.83	25545.6	Organic compounds	Organic compounds	Organic acids and derivatives	Carboxylic acids and derivatives	Peptides	Dipeptides
414	Pro-Val	1.33	149.9	215.139	214.132	0.48026	Positive	0.228	924.6	0.739024	-0.436306	1.04378	0.061814	0.63619	*	0.19641	656.5	927.222	888.333	Organic compounds
415	Pyridalyl	29.26	205.4	489.976	488.968	1.2856	Positive	0.381	972.2	0.141961	-2.81643	NA	NA	3.6045e-05	***	4.4432	40801.7	0	287415	Organic compounds
416	Pyridoxine (Vitamin B6)	0.82	133.2	170.081	169.074	0.9454	Positive	0.259	864.1	2.23099	1.15768	3.07406	1.62015	1.2695e-05	***	4.8964	8950.22	12332.4	4011.78	Organic compounds
417	PyroGlu-Phe	5.52	164.5	277.118	276.111	1.1015	Positive	-0.496	895.8	1.56336	0.644648	1.6481	0.720806	0.021485	*	1.6679	6481.33	6832.67	4145.78	Organic compounds
418	PyroGlu-Val	2.12	159.2	229.118	228.111	1.3124	Positive	0.127	896.1	2.15084	1.1049	2.208	1.14274	0.00052538	***	3.2795	2604.67	2673.89	1211	Organic compounds	Organic compounds	Organic acids and derivatives	Carboxylic acids and derivatives	Peptides	Dipeptides
419	Quercitrin	9.09	203.7	449.108	448.101	0.47483	Positive	0.29	991.5	0.790941	-0.338358	1.41494	0.500739	0.0089981	**	2.0458	6717.11	12016.4	8492.56	Phenolics
420	Rabenzazole	28.29	233.3	213.112	212.105	0.47261	Positive	-1.245	445.4	1.07519	0.104594	1.01132	0.0162374	0.73186	*	0.13557	902.444	848.833	839.333	Organic compounds
421	Ricinoleic acid methyl ester	29.99	197.7	313.274	312.267	1.0883	Positive	-0.122	601.6	0.724121	-0.465696	0.71014	-0.493825	0.049462	*	1.3057	1939.28	1901.83	2678.11	Organic compounds
422	R-Palmitoyl-(2-methyl) ethanolamide	28.2	199.4	314.305	313.298	1.4317	Positive	0.055	611.5	1.84645	0.884752	1.7463	0.804305	0.00032277	***	3.4911	2873.28	2717.44	1556.11	Lipids
423	Rutin	4.29	248.8	611.161	610.154	1.4	Positive	0.391	543.5	0.439449	-1.18623	0.557817	-0.842136	0.0050202	**	2.2993	8644.11	10972.4	19670.3	Phenolics
424	Schaftoside	6.02	232.9	565.156	564.148	1.3543	Positive	0.593	932.6	0.453635	-1.1404	0.48232	-1.05194	0.0015551	**	2.8082	6237.78	6632.22	13750.7	Phenolics	Organic compounds	Phenylpropanoids and polyketides	Flavonoids	Flavonoid C-glycosides
425	Selina-6-en-4-ol	0.9	165.7	223.206	222.199	0.37938	Positive	0.329	759.9	0.895494	-0.159244	1.12612	0.171362	0.39305	*	0.40555	2175.06	2735.22	2428.89	Lipids
426	Spermine	0.55	148.9	203.223	202.216	0.48655	Positive	0.07	993.6	1.27292	0.348145	2.35703	1.23697	0.0067222	**	2.1725	1641.22	3039	1289.33	Organic compounds
427	Sphingosine	25.87	182.6	300.29	299.283	1.4363	Positive	0.046	920.4	7.38854	2.88529	7.03098	2.81373	6.4748e-07	***	6.1888	8982	8547.33	1215.67	Lipids	Organic compounds	Organic nitrogen compounds	Organonitrogen compounds	Alkanolamines
428	Sphingosine	23.55	187.6	300.29	299.283	0.28099	Positive	0.09	688.9	1.14966	0.201206	1.77952	0.831487	0.00054805	***	3.2612	2151.78	3330.67	1871.67	Lipids	Organic compounds	Organic nitrogen compounds	Organonitrogen compounds	Alkanolamines
429	Squalene	29.84	214.8	411.398	410.391	0.10308	Positive	-0.26	895	1.32659	0.407726	1.42582	0.511794	0.486	*	0.31336	4082	4387.33	3077.06	Terpenes
430	Stachydrine	0.79	126.5	144.102	143.095	1.2515	Positive	0.258	446.3	4.86835	2.28343	5.60723	2.48729	1.5046e-05	***	4.8226	35541.7	40935.9	7300.56	Organic compounds	Organic compounds	Organic acids and derivatives	Carboxylic acids and derivatives	Amino acids and derivatives	Alpha amino acids and derivatives
431	Stearamide	29.42	191.1	284.295	283.288	1.3497	Positive	0.443	492.4	2.12584	1.088	2.23516	1.1604	2.8524e-07	***	6.5448	6.56829e+06	6.90605e+06	3.08974e+06	Organic compounds	Organic compounds	Organic acids and derivatives	Carboximidic acids and derivatives
432	Stearic acid	1.36	186.4	285.279	284.272	0.60464	Positive	0.172	428.1	0.978057	-0.0320093	1.09196	0.126923	0.33241	*	0.47832	1322.33	1476.33	1352	Lipids
433	Stearidonic acid	28.69	172.1	277.215	276.208	1.3989	Positive	-0.736	484.2	1.42343	0.509367	1.15256	0.204846	0.013141	*	1.8814	1484	1201.61	1042.56	Lipids
434	Stearoylethanolamide	29.21	200.8	328.321	327.314	1.5522	Positive	0.171	972.7	1.63409	0.708487	1.26145	0.335078	0.00040368	***	3.394	56158.2	43351.7	34366.7	Lipids
435	Stigmastadienone	29.13	222	411.363	410.355	0.18912	Positive	0.552	936.2	0.936998	-0.0938814	1.23831	0.308371	0.27919	*	0.5541	4404.78	5821.22	4700.94	Lipids
436	Stigmastan-3,5-diene	31.62	215.4	397.383	396.376	1.1195	Positive	0.18	761.6	0.749821	-0.415382	0.752309	-0.410603	0.050827	*	1.2939	7551.28	7576.33	10070.8	Terpenes
437	Swainsonine	0.76	135.4	174.113	173.105	1.3679	Positive	0.094	420.2	2.18762	1.12936	2.15555	1.10806	0.00043404	***	3.3625	104227	102699	47643.9	Organic compounds	Organic compounds	Organoheterocyclic compounds	Indolizidines
438	Tatridin B	4.61	162.1	265.142	264.135	0.099355	Positive	-0.937	521.1	1.02235	0.0318959	1.26311	0.336986	0.046722	*	1.3305	6494.11	8023.44	6352.11	Terpenes
439	Tetrahydrodicranenone B	26.32	185.9	275.201	292.204	1.2528	Positive	0.138	636.1	2.90026	1.53618	3.26221	1.70585	1.2487e-05	***	4.9035	47213.3	53105.6	16279	Lipids	Organic compounds	Lipids and lipid-like molecules	Fatty Acyls	Medium-chain fatty acids
440	Tetrahydroharman-3-carboxylic acid	4.04	156.7	231.113	230.106	0.11539	Positive	0.262	919.4	0.953805	-0.0682342	0.429535	-1.21915	0.00010082	***	3.9965	5469.22	2463	5734.11	Organic compounds
441	Tetrahydromagnolol	24.31	164.8	271.169	270.162	1.0192	Positive	0.001	424.1	1.43637	0.522427	1.56064	0.642134	0.022	*	1.6576	1359.44	1477.06	946.444	Organic compounds
442	Thr Leu	1.44	158.6	233.15	232.143	0.96739	Positive	0.657	762.4	1.62708	0.702289	1.81391	0.859102	0.039873	*	1.3993	2461.78	2744.44	1513	Organic compounds
443	Timosaponin A-III	13.65	288.1	741.442	740.435	1.1989	Positive	0.54	613	1.31196	0.391722	1.16476	0.220033	0.092669	*	1.0331	6640.11	5895.11	5061.22	Terpenes
444	Timosaponin A-III	13.28	232.5	741.442	740.435	0.076962	Positive	0.512	486	1.06986	0.0974226	2.30092	1.20221	1.3135e-06	***	5.8816	4207.17	9048.22	3932.44	Terpenes
445	Trans-Hydroxyperhexiline	28.5	178.1	294.279	293.272	1.0207	Positive	0.266	632.4	5.38398	2.42867	7.83485	2.96991	1.2203e-06	***	5.9135	50176.9	73018.2	9319.67	Organic compounds	Organic compounds	Organoheterocyclic compounds	Quinolines and derivatives
446	Tributylamine	28.96	149.9	186.222	185.214	0.4122	Positive	0.117	849.6	0.90102	-0.150369	0.924184	-0.113748	0.80242	*	0.095599	17253.3	17696.9	19148.7	Organic compounds
447	Tridemorph	29.98	194.7	298.311	297.304	1.0363	Positive	0.497	493.7	2.03012	1.0216	2.41646	1.2729	6.7201e-05	***	4.1726	955702	1.13758e+06	470761	Organic compounds	Organic compounds	Organoheterocyclic compounds	Oxazinanes
448	Trifloxystrobin	27.06	189.5	409.137	408.13	0.21608	Positive	0.25	971	0.877276	-0.188897	NA	NA	0.00016227	***	3.7898	4700.44	0	5358	Organic compounds
449	Triphenyl phosphate	29.66	173.5	327.078	326.071	1.2427	Positive	0.271	402.7	1.28353	0.360116	1.12829	0.174134	0.069256	*	1.1595	978.833	860.444	762.611	Organic compounds
450	Triphenylphosphine oxide	31.43	163.4	279.093	278.086	1.0827	Positive	0.034	625.5	1.48315	0.568667	1.05831	0.0817627	0.10279	*	0.98803	1161.56	828.833	783.167	Organic compounds
451	Tris(butoxyethyl)phosphate	31.74	198.1	399.251	398.244	1.0181	Positive	0.753	926.9	0.864375	-0.21027	0.899814	-0.152301	0.19078	*	0.71946	2561	2666	2962.83	Organic compounds
452	Tropacocaine	6.88	161.9	246.149	245.142	1.4616	Positive	-0.082	654	3.21728	1.68584	1.77915	0.831187	0.0043467	**	2.3618	16712.3	9241.89	5194.56	Organic compounds
453	Tropine	0.76	129.3	142.123	141.115	1.5506	Positive	0.135	869.6	2.56702	1.36009	1.52624	0.609985	0.00014294	***	3.8448	76800.9	45662.7	29918.3	Organic compounds
454	Tropine	22.48	128.6	142.123	141.116	0.1244	Positive	0.474	594.8	1.58177	0.661536	1.10464	0.143576	0.82344	*	0.08437	1223.58	854.5	773.556	Organic compounds
455	Tyr-Leu	0.88	185.4	295.165	294.158	1.059	Positive	0.062	538.7	0.590575	-0.759808	0.416813	-1.26253	0.0006591	***	3.181	9482.33	6692.39	16056.1	Organic compounds
456	Val Arg	0.69	168	274.188	273.18	0.99588	Positive	0.286	439.7	1.51367	0.59805	1.32352	0.40438	0.23166	*	0.63516	1519.56	1328.67	1003.89	Organic compounds
457	Valerenic acid	19.03	154.5	235.169	234.162	1.3687	Positive	0.06	763.1	0.515705	-0.955381	0.53617	-0.899238	0.00068176	***	3.1664	3648.44	3793.22	7074.67	Terpenes
458	Xanthorrhizol	31.03	151.1	219.174	218.167	1.4828	Positive	-0.05	737.8	2.78673	1.47857	2.314	1.21039	0.0010487	**	2.9794	2520.44	2092.89	904.444	Terpenes	Organic compounds	Lipids and lipid-like molecules	Prenol lipids
If the components identified with the same 'Compound Name' have different RT or CCS values, there is a possibility that it could be an isomer not present in the library used for the search.

## Sheet: Negative detection
Supplementary Dataset 2. Phytochemical compounds identified in red chili peppers via UPLC/ion-mobility Q-TOF MS in negative ion mode, followed by matching with reference spectral library.
NO.	Compound Name	RT [min]	CCS [Å²]	m/z meas.	M meas.	VIP value	Ion mode	Δm/z [mDa]	MS/MS score	FC value [S/D]	log2(FC[S/D])	FC value [E/D]	log2(FC[E/D])	p-value	p-value	-log10(p-value)	Subicho_Intensity (ave.)	Eumseong_Intensity (ave.)	Dokbulwang_Intensity (ave.)	Class	Kingdom	Superclass	Class	Subclass	Level 5
1	(-)-Aromadendrin	9.6	163.3	287.056	288.064	1.3647	Negative	0.358	736.1	1.46947	0.555292	11.5428	3.52892	9.6434e-09	***	8.0158	985.337	7739.93	670.541	Phenolics
2	(-)-Naringenin	14.85	163.3	271.062	272.069	1.4273	Negative	0.375	973	1.74545	0.803599	10.7098	3.42086	3.0857e-08	***	7.5106	17693.6	108565	10137	Lipids
3	(+)-Abscisic acid	12.09	166.7	263.129	264.137	0.91254	Negative	0.398	896.2	1.09186	0.126789	1.16237	0.217069	0.34823	*	0.45814	5284.78	5626.05	4840.16	Phenolics
4	(±)12,13-DiHOME	23.84	182	313.239	314.246	1.4009	Negative	0.278	953.1	4.50358	2.17107	3.24317	1.69741	5.8323e-06	***	5.2342	8762.53	6310.18	1945.68	Lipids	Organic compounds	Lipids and lipid-like molecules	Fatty Acyls	Fatty acids and conjugates	Long-chain fatty acids
5	(±)9-HODE	26.62	192	295.228	296.236	1.1527	Negative	0.395	993.6	2.65353	1.40791	2.44331	1.28884	9.2975e-05	***	4.0316	54483.3	50167.1	20532.4	Lipids	Organic compounds	Lipids and lipid-like molecules	Fatty Acyls	Lineolic acids and derivatives
6	(±)9-HpODE	24.65	180.9	311.223	312.23	1.271	Negative	0.283	626.5	7.84834	2.97239	7.86609	2.97565	1.4329e-06	***	5.8438	40083.6	40174.3	5107.27	Lipids	Organic compounds	Lipids and lipid-like molecules	Fatty Acyls	Lineolic acids and derivatives
7	(±)9-HpODE	24.25	177.1	311.223	312.231	0.53641	Negative	0.462	831	1.94354	0.95869	5.61018	2.48805	0.0025515	**	2.5932	754.27	2177.26	388.09	Lipids	Organic compounds	Lipids and lipid-like molecules	Fatty Acyls	Lineolic acids and derivatives
8	(10E,15Z)-9,12,13-Trihydroxyoctadeca-10,15-dienoic acid	16.44	179.8	327.218	328.225	1.3887	Negative	0.479	625.4	4.04416	2.01584	4.45457	2.15529	1.867e-05	***	4.7289	3355.09	3695.57	829.612	Lipids	Organic compounds	Lipids and lipid-like molecules	Fatty Acyls	Lineolic acids and derivatives
9	(11E,15Z)-9,10,13-Trihydroxy-11,15-octadecadienoic acid	15.94	181.3	327.218	328.225	1.1014	Negative	0.371	977.8	4.58496	2.19691	5.08795	2.34708	4.2182e-06	***	5.3749	86963.4	96503.5	18967.1	Lipids	Organic compounds	Lipids and lipid-like molecules	Fatty Acyls	Lineolic acids and derivatives
10	(11E,15Z)-9,10,13-Trihydroxyoctadeca-11,15-dienoic acid	16.24	181.7	327.218	328.226	0.09068	Negative	0.654	968.4	2.57018	1.36187	3.24951	1.70022	1.3569e-05	***	4.8675	5035.43	6366.37	1959.18	Lipids
11	(12Z)-9,10,11-Trihydroxyoctadec-12-enoic acid	19.09	186.4	329.234	330.241	1.0743	Negative	0.38	946.5	18.2065	4.18638	16.3122	4.02788	8.3474e-08	***	7.0785	6122.76	5485.72	336.295	Lipids	Organic compounds	Lipids and lipid-like molecules	Fatty Acyls	Fatty acids and conjugates	Long-chain fatty acids
12	(12Z,15Z)-7,9,10-Trihydroxyoctadeca-12,15-dienoic acid	15.12	177.7	327.218	328.225	1.4369	Negative	0.5	699.9	1.20346	0.267189	1.5733	0.653797	0.0071263	**	2.1471	3245.81	4243.3	2697.07	Others
13	(12Z,15Z)-9,10,11-Trihydroxyoctadeca-12,15-dienoic acid	17.15	180.5	327.218	328.225	1.1169	Negative	0.459	976.9	6.25688	2.64544	6.15411	2.62155	3.6958e-06	***	5.4323	179698	176747	28720.1	Lipids	Organic compounds	Lipids and lipid-like molecules	Fatty Acyls	Lineolic acids and derivatives
14	(1S)-1,5-Anhydro-2-O-.alpha.-L-arabinopyranosyl-1-(5,7-dihydroxy-2-(4-hydroxyphenyl)-4-oxo-4H-chromen-6-yl)-D-glucitol	9.06	230.2	563.142	564.149	0.66455	Negative	0.883	712.4	2.62105	1.39015	2.55944	1.35583	0.0010749	**	2.9686	7780.34	7597.44	2968.4	Lipids
15	(2E,4E)-5-(3-(Hexopyranosyloxy)-8-hydroxy-1,5-dimethyl-6-oxabicyclo[3.2.1]octan-8-yl)-3-methylpenta-2,4-dienoic acid	2.61	196	443.192	444.2	1.2212	Negative	0.087	956.8	0.518282	-0.948192	0.51149	-0.967222	0.00046435	***	3.3332	27329.1	26971	52730.2	Carbohydrates
16	(2E,4Z)-9-Oxooctadeca-2,4-dienoic acid	26.76	176.7	293.213	294.22	1.0996	Negative	0.613	671.6	4.09355	2.03335	3.8927	1.96077	1.1222e-06	***	5.9499	100144	95230.8	24464	Lipids	Organic compounds	Lipids and lipid-like molecules	Fatty Acyls	Lineolic acids and derivatives
17	(2E,6E,10E,14S)-14-((2-O-.beta.-D-Glucopyranosyl-.beta.-D-glucopyranosyl)oxy)-2,6,10,14-tetramethylhexadeca-2,6,10,15-tetraenoic acid	19.53	245.7	643.335	644.342	0.33345	Negative	1.704	866.7	3.19487	1.67576	2.5853	1.37033	0.00032352	***	3.4901	275735	223125	86305.5	Lipids
18	(2E,6E,10E,14S)-14-((2-O-.beta.-D-Glucopyranosyl-.beta.-D-glucopyranosyl)oxy)-2,6,10,14-tetramethylhexadeca-2,6,10,15-tetraenoic acid	21.04	247.4	643.334	644.341	0.90282	Negative	0.233	682.4	0.04048	-4.62665	0.0140276	-6.15559	7.8517e-06	***	5.105	311.701	108.014	7700.13	Lipids
19	(2S,3R,4R,5R,6R)-2-Methyl-6-[[(2R,3S,4S,5R,6R)-3,4,5-trihydroxy-6-[(E)-7-hydroxy-3,7-dimethyloct-3-enoxy]oxan-2-yl]methoxy]oxane-3,4,5-triol	4.59	209.5	479.25	480.257	1.2416	Negative	0.31	581.2	0.312155	-1.67967	0.379223	-1.39888	0.0059187	**	2.2278	1912.51	2323.43	6126.82	Lipids	Organic compounds	Lipids and lipid-like molecules	Fatty Acyls	Fatty acyl glycosides	Fatty acyl glycosides of mono- and disaccharides
20	(3-(Hexopyranosyloxy)-2-((2Z)-pent-2-en-1-yl)cyclopentyl)acetic acid	11.58	194	373.187	374.195	1.0153	Negative	0.546	883.1	0.911646	-0.133454	0.500712	-0.997948	0.0056412	**	2.2486	2732.59	1500.84	2997.42	Lipids
21	(3E)-4-(1-Hydroxy-2,6,6-trimethyl-4-oxocyclohex-2-en-1-yl)but-3-en-2-yl 6-O-pentopyranosylhexopyranoside	14.57	228.6	517.229	518.236	1.346	Negative	0.111	496.6	0	NA	NA	NA	5.654e-06	***	5.2476	0	0	17473.3	Lipids
22	(4-(.beta.-D-Glucopyranosyloxy)phenyl)acetic acid	2.78	168.9	313.093	314.101	1.1597	Negative	0.424	946	4.51257	2.17395	5.59675	2.48459	0.00010253	***	3.9891	11793.1	14626.5	2613.38	Organic compounds	Organic compounds	Organic oxygen compounds	Organooxygen compounds	Carbohydrates and carbohydrate conjugates	Glycosyl compounds
23	(5E)-4-[(E)-3-(4-Hydroxy-3-methoxyphenyl)prop-2-enoyl]oxy-2-methyl-5-[2-[(2R,3R,4S,5S,6R)-3,4,5-trihydroxy-6-(hydroxymethyl)oxan-2-yl]oxyethylidene]cyclopentene-1-carboxylic acid	0.74	205.1	521.171	522.178	1.0115	Negative	4.191	731.1	0.59775	-0.742385	0.45162	-1.14682	7.3449e-05	***	4.134	7051.16	5327.39	11796.2	Lipids
24	(9Z,12E)-15,16-Dihydroxyoctadeca-9,12-dienoic acid	22.25	178.6	311.223	312.23	1.2197	Negative	0.278	826.7	NA	NA	NA	NA	3.6893e-09	***	8.4331	3592.01	4724.48	0	Lipids
25	(Z)-6,9,10-Trihydroxyoctadec-7-enoic acid	18.8	182.9	329.234	330.241	1.2082	Negative	0.411	931	2.98849	1.57942	2.3583	1.23775	2.7413e-05	***	4.562	304581	240353	101918	Lipids	Organic compounds	Lipids and lipid-like molecules	Fatty Acyls	Fatty acids and conjugates	Long-chain fatty acids
26	(Z)-9,12,13-Trihydroxyoctadec-15-enoic acid	17.4	185.5	329.234	330.241	0.88162	Negative	0.341	889.8	2.82628	1.4989	2.5728	1.36334	2.8832e-06	***	5.5401	20881.1	19008.3	7388.18	Lipids
27	[(3,4,5-Trimethoxybenzoyl)amino]acetic acid	4.5	155.5	268.081	269.088	1.005	Negative	-1.843	446.6	1.52559	0.609364	1.60755	0.684861	0.0029116	**	2.5359	2643.54	2785.56	1732.8	Lipids
28	1-(.beta.-D-Glucopyranosyloxy)-7-methyl-1,4a,5,6,7,7a-hexahydrocyclopenta[c]pyran-4-carboxylic acid	6.39	176.3	359.135	360.142	1.2935	Negative	0.332	881.9	0.922811	-0.115893	0.854628	-0.226631	0.44829	*	0.34844	65232.5	60412.7	70688.9	Organic compounds
29	1,5-Anhydro-1-(5,7-dihydroxy-2-(4-hydroxyphenyl)-4-oxo-3,4-dihydro-2H-chromen-6-yl)-2-O-pentopyranosylhexitol	8.75	212	565.158	566.165	1.1359	Negative	0.685	601.5	1.09555	0.131649	3.49893	1.80692	1.8234e-06	***	5.7391	3310.88	10574.2	3022.13	Lipids
30	1-[4-(Acetylamino)phenyl]-5-oxo-3-pyrrolidinecarboxylic acid	2.49	162.3	261.089	262.096	0.21932	Negative	0.502	576.8	2.79576	1.48324	3.02376	1.59634	0.0019764	**	2.7041	3250.44	3515.51	1162.63	Others
31	10-Hydroxy-2,4b,8-trimethyl-2-(2-((3,4,5-trihydroxy-6-(hydroxymethyl)tetrahydro-2H-pyran-2-yl)oxy)ethyl)dodecahydro-4a,10a-epoxyphenanthrene-8-carboxylic acid	12.75	219.8	513.271	514.278	1.0664	Negative	0.374	531.8	2.4368	1.28498	2.28444	1.19184	0.00071449	***	3.146	197868	185496	81200.1	Lipids	Organic compounds	Lipids and lipid-like molecules	Fatty Acyls	Fatty acyl glycosides	Fatty acyl glycosides of mono- and disaccharides
32	13-Hydroxy-9Z,11E-octadecadienoic acid	26.44	192.2	295.228	296.236	0.94615	Negative	0.452	976	0.129952	-2.94394	0.136225	-2.87594	2.5961e-06	***	5.5857	1739.3	1823.25	13384.1	Lipids
33	13-Hydroxy-9Z,11E-octadecadienoic acid	27.35	175.9	295.228	296.236	0.4426	Negative	0.386	488	5.41364	2.4366	4.7144	2.23707	9.4981e-07	***	6.0224	90306.6	78642.3	16681.3	Lipids
34	1-Myristoyl-2-hydroxy-sn-glycero-3-phosphoethanolamine	24.32	204.5	424.248	425.255	1.4309	Negative	1.216	918.9	0.454029	-1.13914	0.200704	-2.31686	5.8335e-05	***	4.2341	1569.46	693.78	3456.74	Lipids	Organic compounds	Lipids and lipid-like molecules	Glycerophospholipids	Glycerophosphoethanolamines	Lysophosphatidylethanolamines
35	1-Naphthalenepentanoic acid, 3,4,4a,5,6,7,8,8a-octahydro-.beta.,2,5,5,8a-pentamethyl-3-oxo-, (8aS)-	27.32	180.7	319.228	320.235	0.21747	Negative	0.317	954	1.60496	0.68254	6.71843	2.74812	8.358e-09	***	8.0779	4852.88	20314.3	3023.67	Organic compounds
36	1-O-((2E,4E)-9-Carboxy-8-hydroxy-2,7-dimethylnona-2,4-dienoyl)-.beta.-D-glucopyranose	5.51	188.2	403.163	404.17	1.2747	Negative	1.365	826.3	0.389502	-1.3603	0.321134	-1.63875	0.00026309	***	3.5799	1937.64	1597.54	4974.66	Lipids	Organic compounds	Lipids and lipid-like molecules	Saccharolipids
37	1-Oleoyl-L-.alpha.-lysophosphatidic acid	26.29	206.3	435.252	436.259	1.1392	Negative	0.641	986.5	0.254329	-1.97523	0.202721	-2.30243	5.8491e-06	***	5.2329	62394.7	49733.7	245331	Lipids	Organic compounds	Lipids and lipid-like molecules	Saccharolipids
38	1-Oleoyl-sn-glycero-3-phosphoethanolamine	26.45	216	478.293	479.3	1.1664	Negative	-0.532	720.2	8.24724	3.04391	6.4903	2.69828	1.262e-06	***	5.8989	551991	434399	66930.5	Lipids	Organic compounds	Lipids and lipid-like molecules	Glycerophospholipids	Glycerophosphoethanolamines	Lysophosphatidylethanolamines
39	1-Palmitoyl Lysophosphatidic Acid	33.07	201.2	409.237	410.244	1.3277	Negative	0.551	977.9	0.483074	-1.04968	0.406005	-1.30043	0.032818	*	1.4839	1605.1	1349.02	3322.67	Lipids	Organic compounds	Lipids and lipid-like molecules	Glycerophospholipids	Glycerophosphates	Monoacylglycerophosphates
40	1-Palmitoyl-2-hydroxy-sn-glycero-3-phospho-(1'-rac-glycerol)	33.04	217.9	483.273	484.28	0.02232	Negative	0.433	993.5	0.146398	-2.77204	0.168115	-2.57248	0.002618	**	2.582	445.427	511.504	3042.58	Lipids
41	1-Palmitoyl-2-hydroxy-sn-glycero-3-phosphoethanolamine	26	211.4	452.279	453.286	0.82719	Negative	0.492	972.4	1.06123	0.0857363	0.974947	-0.0366037	0.84524	*	0.073022	8272.46	7599.88	7795.17	Phenolics
42	1-Palmitoyl-2-linoleoyl-sn-glycero-3-phospho-(1'-rac-glycerol)	33.05	275	745.503	746.51	0.057442	Negative	0.007	494.4	0.136716	-2.87074	0.847031	-0.239513	0.25475	*	0.59389	1399.58	8671.13	10237.1	Lipids
43	1-Stearoyl-2-hydroxy-sn-glycero-3-phosphoethanolamine	27.38	218.5	480.31	481.317	1.0332	Negative	0.396	954.6	0.314794	-1.66752	0.225399	-2.14945	0.00022351	***	3.6507	12194.2	8731.3	38737.1	Lipids	Organic compounds	Lipids and lipid-like molecules	Glycerophospholipids	Glycerophosphoethanolamines	Lysophosphatidylethanolamines
44	2-((3AR,4S,7R,7aS)-1,3-Dioxohexahydro-1H-4,7-methanoisoindol-2(3H)-yl)propanoic acid	1.32	153.1	236.093	237.1	0.013247	Negative	-0.245	924.1	1.00353	0.00508263	1.16333	0.218256	0.45582	*	0.34121	3419.22	3963.68	3407.19	Phenolics
45	2-(2-Hydroxy-5-((1E)-3-hydroxyprop-1-en-1-yl)-3-methoxyphenyl)-3-(4-hydroxy-3-methoxyphenyl)propyl hexopyranoside	6.58	218.5	521.203	522.211	1.1462	Negative	0.369	961.3	1.15872	0.212532	1.0449	0.0633661	0.9099	*	0.041005	3433.6	3096.33	2963.27	Lipids
46	2-(3,4-Dihydroxyphenyl)-5,7-dihydroxy-4-oxo-4H-chromen-3-yl 6-deoxy-4-O-.beta.-D-glucopyranosyl-.alpha.-L-mannopyranoside	8.6	221.8	609.146	610.154	0.65646	Negative	0.239	584	0.797512	-0.326421	1.36977	0.453929	0.020193	*	1.6948	10233.9	17577.2	12832.3	Phenolics
47	2-(9-Decenyl)glutaconic acid	21.32	164.1	267.161	268.168	1.308	Negative	0.341	970.2	NA	NA	NA	NA	6.2369e-06	***	5.205	2909.1	2424.73	0	Organic compounds
48	2,2'-O-Cyclouridine	0.8	149	225.052	226.06	0.43348	Negative	0.645	762.3	1.23523	0.304778	1.15271	0.205026	0.75137	*	0.12415	1007.47	940.163	815.613	Organic compounds
49	2,2'-O-Cyclouridine	0.82	155.5	225.052	226.059	0.44639	Negative	0.475	522.6	2.42813	1.27985	3.88311	1.95721	0.014583	*	1.8361	577.171	923.023	237.702	Organic compounds
50	2-Amino-3-[4-(carboxymethyl)phenyl]propanoic acid	5.25	148.4	222.077	223.085	1.237	Negative	0.206	818.8	2.7474	1.45807	3.99589	1.99852	4.8049e-05	***	4.3183	10548.9	15342.7	3839.61	Carbohydrates	Organic compounds	Organic acids and derivatives	Carboxylic acids and derivatives	Amino acids, peptides, and analogues	Amino acids and derivatives
51	2-C-Methyl-D-erythritol 2,4-cyclodiphosphate	1.02	144.2	276.99	277.997	1.0944	Negative	0.305	999.2	0.216164	-2.2098	0.0676726	-3.88528	3.1649e-05	***	4.4996	744.609	233.108	3444.64	Lipids	Organic compounds	Organic oxygen compounds	Organic oxoanionic compounds	Organic pyrophosphates
52	2-Cyclohexen-1-one, 4-[(1E)-3-(.beta.-D-glucopyranosyloxy)-1-buten-1-yl]-4-hydroxy-3,5,5-trimethyl-, (4S)-	4.46	199.2	385.187	386.195	1.0561	Negative	-0.109	464.6	0.822878	-0.281249	0.638573	-0.647076	0.044095	*	1.3556	6045.85	4691.72	7347.2	Phenolics
53	2-Ethyl-L-glutamic acid	2.11	135.8	174.077	175.085	0.79157	Negative	0.148	962.8	11.7482	3.55436	13.7476	3.78111	6.5421e-06	***	5.1843	2253.26	2636.75	191.797	Phenolics
54	2-Glucosyloxy-4-methoxycinnamic acid	4.05	171.6	355.104	356.111	1.2941	Negative	0.286	845.5	1.60369	0.681395	1.74708	0.804942	0.0093076	**	2.0312	14564.7	15867	9082.01	Organic compounds
55	2-Hydroxy-2-(2-methoxy-2-oxoethyl)butanedioic acid	1.3	135.5	205.036	206.043	1.0076	Negative	0.233	976.2	0.598521	-0.740525	0.644205	-0.634408	0.078526	*	1.105	4045.73	4354.53	6759.54	Phenolics
56	2-Hydroxycinnamic acid	3.45	129.4	163.04	164.047	1.3243	Negative	0.05	985.8	0.702102	-0.510248	0.444346	-1.17025	0.088636	*	1.0524	5876.54	3719.14	8369.92	Lipids
57	2-Hydroxypalmitic acid	28.63	172.8	271.228	272.236	1.2196	Negative	0.584	999.6	1.56249	0.643844	2.44049	1.28717	6.7063e-05	***	4.1735	55842.5	87221.9	35739.5	Lipids
58	2-Hydroxypalmitic acid	26.01	171	271.228	272.236	0.96264	Negative	0.472	697.4	0.524222	-0.931749	0.458599	-1.1247	0.0010498	**	2.9789	33392.9	29212.7	63699.9	Lipids
59	2-Isopropylmalic acid	3.13	129.8	175.061	176.069	0.44816	Negative	0.215	990.9	1.53692	0.620042	0.946288	-0.079649	0.0018366	**	2.736	2390.3	1471.72	1555.25	Others
60	2-Keto-3-deoxyoctonic acid	0.77	144	237.062	238.069	1.1382	Negative	0.043	932.3	1.42629	0.51227	1.1573	0.210758	0.05379	*	1.2693	10197.3	8274.1	7149.51	Carbohydrates
61	2-Methylhippuric acid	5.64	141.2	192.067	193.074	1.3238	Negative	0.289	785.1	1.40046	0.485902	1.30335	0.38222	0.015604	*	1.8068	2692.3	2505.6	1922.44	Carbohydrates
62	2-Propenoic acid, 3-[2-(.beta.-D-glucopyranosyloxy)-4-methoxyphenyl]-, (2Z)-	4.85	190.2	355.104	356.111	1.161	Negative	0.459	418.5	1.13125	0.177923	1.03246	0.0460864	0.58807	*	0.23057	10916.2	9962.88	9649.64	Others
63	3-(1-Hydroxy-3-methylbutyl)-6-[2-hydroxy-4-methyl-6-[[(2R,3R,4S,5R)-3,4,5-trihydroxyoxan-2-yl]oxymethyl]phenoxy]-2-methoxybenzoic acid	8.17	220.2	521.203	522.21	1.1747	Negative	0.034	871.6	0.64478	-0.633121	0.492903	-1.02062	0.0039648	**	2.4018	8226.21	6288.54	12758.2	Others
64	3',5'-Di-.beta.-D-glucopyranosylphloretin	7.4	227.3	597.183	598.19	0.99109	Negative	0.456	894.8	0.387193	-1.36887	1.25811	0.331254	0.00084546	***	3.0729	3131.45	10175	8087.55	Organic compounds
65	3,5-Di-tert-butyl-2-hydroxybenzaldehyde	26.43	160	233.155	234.162	0.56409	Negative	0.306	598.1	NA	NA	NA	NA	0.0013031	**	2.885	1902.69	1387.38	0	Carbohydrates
66	3-Cyclopentene-1-octanoic acid, 2-(3-hydroxy-1-penten-1-yl)-5-oxo-	19.92	180.2	307.192	308.199	1.2873	Negative	0.312	481.9	2.79875	1.48478	2.91465	1.54332	0.00044697	***	3.3497	23122.2	24079.7	8261.61	Lipids	Organic compounds	Lipids and lipid-like molecules	Fatty Acyls	Eicosanoids	Prostaglandins and related compounds
67	3-Hydroxyoctadecanoic acid	28.92	181.8	299.26	300.267	0.14477	Negative	0.553	1000	0.96821	-0.0466086	0.993483	-0.0094326	0.80711	*	0.093067	11328	11623.7	11699.9	Lipids
68	3-hydroxy-tetradecanoic acid	26.5	169.5	243.197	244.204	1.1598	Negative	0.353	971.6	18.3111	4.19465	11.9755	3.58202	2.3123e-05	***	4.636	7153.92	4678.69	390.688	Lipids	Organic compounds	Lipids and lipid-like molecules	Fatty Acyls	Fatty acids and conjugates	Long-chain fatty acids
69	3-Oxostearic acid	28.55	179	297.244	298.251	1.171	Negative	0.339	471.1	0.432791	-1.20826	0.785569	-0.34819	7.019e-06	***	5.1537	1360.34	2469.18	3143.18	Lipids	Organic compounds	Lipids and lipid-like molecules	Fatty Acyls	Fatty acids and conjugates	Long-chain fatty acids
70	3-Oxostearic acid	27.07	181.1	297.244	298.251	0.39241	Negative	0.462	613	2.27467	1.18566	3.13187	1.64703	9.1096e-05	***	4.0405	4476.18	6163.01	1967.84	Lipids	Organic compounds	Lipids and lipid-like molecules	Fatty Acyls	Fatty acids and conjugates	Long-chain fatty acids
71	3'-Sialyllactose	0.81	220.5	632.204	633.211	1.0594	Negative	-0.688	865.7	0.351631	-1.50786	0.199331	-2.32677	0.00080988	***	3.0916	7175.91	4067.83	20407.5	Carbohydrates	Organic compounds	Organic oxygen compounds	Organooxygen compounds	Carbohydrates and carbohydrate conjugates	Sugar acids and derivatives
72	4-(3,4-Dihydroxyphenyl)-7-hydroxy-2-oxo-2H-chromen-5-yl 6-O-pentopyranosylhexopyranoside	7.3	221.8	579.136	580.143	1.3639	Negative	0.169	905.4	1.51892	0.603047	1.55546	0.637338	0.022176	*	1.6541	183961	188386	121113	Lipids
73	4-(3a,6a-Dihydroxy-4-(4-hydroxy-3-methoxyphenyl)tetrahydro-1H,3H-furo[3,4-c]furan-1-yl)-2-methoxyphenyl .beta.-D-glucopyranoside	4.68	216.1	551.179	552.186	1.2521	Negative	1.974	841.3	0.237354	-2.07489	0.277122	-1.85141	2.7584e-07	***	6.5593	1150.69	1343.48	4847.98	Organic compounds	Organic compounds	Lignans, neolignans and related compounds	Lignan glycosides
74	4-(Hexopyranosyloxy)-3-methoxybenzoic acid	1.52	171.2	329.09	330.097	1.3091	Negative	1.997	959	2.61637	1.38757	2.20795	1.14271	0.0021613	**	2.6653	4138.65	3492.59	1581.83	Organic compounds	Organic compounds	Alkaloids and derivatives	Ergoline and derivatives	Lysergic acids and derivatives
75	4-(Hexopyranosyloxy)-3-methoxybenzoic acid	1.45	183.3	329.089	330.096	0.74151	Negative	1.213	876.4	2.80191	1.48641	4.44317	2.15159	0.00017783	***	3.75	4401.83	6980.27	1571.01	Organic compounds	Organic compounds	Alkaloids and derivatives	Ergoline and derivatives	Lysergic acids and derivatives
76	4-Acetyloxy-8-(3-oxo-2-pent-2-enylcyclopenten-1-yl)octanoic acid	21.35	185.2	349.202	350.209	1.2538	Negative	0.036	799.5	3.45658	1.78935	4.24334	2.0852	2.264e-05	***	4.6451	2361.4	2898.89	683.161	Lipids	Organic compounds	Lipids and lipid-like molecules	Fatty Acyls	Fatty acids and conjugates	Medium-chain fatty acids
77	4-formyl Indole	7.75	122.4	144.046	145.053	1.1885	Negative	-0.029	789.6	1.69306	0.759636	2.27885	1.18831	0.00049979	***	3.3012	1827.1	2459.26	1079.17	Lipids
78	4H-1-Benzopyran-4-one, 2-(3,4-dihydroxyphenyl)-6,8-dihexopyranosyl-5,7-dihydroxy-	3.98	235.1	609.147	610.154	1.2523	Negative	0.642	647.7	0.66177	-0.595598	0.558616	-0.840072	0.079074	*	1.102	4193.23	3539.6	6336.38	Others
79	4H-1-Benzopyran-4-one, 3-[[6-O-(6-deoxy-L-mannopyranosyl)hexopyranosyl]oxy]-5,7-dihydroxy-2-(4-hydroxy-3-methoxyphenyl)-	8.84	236.5	623.163	624.17	0.2574	Negative	0.841	691.3	0.350775	-1.51138	0.322505	-1.63261	0.0010649	**	2.9727	3812.75	3505.48	10869.5	Organic compounds
80	4H-1-Benzopyran-4-one, 6-arabinopyranosyl-8-.beta.-D-glucopyranosyl-5,7-dihydroxy-2-(4-hydroxyphenyl)-	5.07	229.2	563.141	564.148	1.4428	Negative	0.333	599.6	0.47369	-1.07799	0.454321	-1.13821	0.0014534	**	2.8376	12277.3	11775.3	25918.3	Phenolics	Organic compounds	Phenylpropanoids and polyketides	Flavonoids	Flavonoid glycosides	Flavonoid C-glycosides
81	4-O-beta-D-Glucosyl-4-hydroxycinnamate	3.45	163.8	325.093	326.101	1.2614	Negative	0.354	999	0.863393	-0.211911	0.688098	-0.539315	0.036436	*	1.4385	126848	101094	146918	Lipids
82	4-O-beta-D-Glucosyl-4-hydroxycinnamate	2.08	192.6	325.093	326.101	0.38663	Negative	0.681	994	1.34471	0.427297	1.67296	0.742399	0.011905	*	1.9243	2867.76	3567.78	2132.62	Lipids
83	4-Oxododecanedioic acid	11.32	153.1	243.124	244.131	1.4167	Negative	0.302	971.9	6.54334	2.71003	4.83441	2.27334	8.4192e-05	***	4.0747	3982.43	2942.34	608.624	Organic compounds	Organic compounds	Organic acids and derivatives	Keto acids and derivatives	Medium-chain keto acids and derivatives
84	5-(2-Phenylethyl)-1H-pyrazole-3-carboxylic acid	3.98	156.5	215.083	216.09	1.2241	Negative	0.393	791.3	2.9235	1.5477	3.17324	1.66596	0.0041199	**	2.3851	7699.64	8357.39	2633.71	Organic compounds	Organic compounds	Organoheterocyclic compounds	Azoles	Pyrazoles	Pyrazole carboxylic acids and derivatives
85	5-(2-Phenylethyl)-1H-pyrazole-3-carboxylic acid	3.66	154.3	215.083	216.09	0.79552	Negative	0.251	591.1	2.77408	1.47201	3.36325	1.74986	0.00021178	***	3.6741	10144.9	12299.5	3657.02	Organic compounds	Organic compounds	Organoheterocyclic compounds	Azoles	Pyrazoles	Pyrazole carboxylic acids and derivatives
86	5,8-Dihydroxy-2-(4-hydroxyphenyl)-7-methoxy-4-oxo-4H-chromen-3-yl 6-deoxy-.alpha.-L-mannopyranoside	11.27	206.8	461.109	462.117	1.0055	Negative	0.463	406.8	2.26613	1.18023	1.99356	0.995348	0.0039512	**	2.4033	5292.97	4656.34	2335.69	Phenolics
87	5-Amino-2-phenyl-3H-triazolo[4,5-d]pyrimidin-7-one	0.74	147.7	227.067	228.074	1.1983	Negative	-1.826	430.9	NA	NA	NA	NA	0.004024	**	2.3953	1133.33	1065.23	0	Others
88	6-(4-Morpholinyl)-1H-purine	1.77	142.1	204.088	205.095	1.2434	Negative	-1.075	489.1	2.53441	1.34165	2.52465	1.33608	5.427e-05	***	4.2654	4919.8	4900.86	1941.2	Phenolics	Organic compounds	Organoheterocyclic compounds	Imidazopyrimidines	Purines and purine derivatives	6-aminopurines
89	6-[2-Hydroxy-4-methyl-6-[[(2S,3R,4S,5R)-3,4,5-trihydroxyoxan-2-yl]oxymethyl]phenoxy]-2-methoxy-3-[3-methyl-1-[(2S,3R,4S,5R)-3,4,5-trihydroxyoxan-2-yl]oxybutyl]benzoic acid	6.6	232	653.244	654.252	1.3221	Negative	-0.746	508.8	0.94418	-0.0828665	0.988934	-0.0160534	0.88459	*	0.05326	4956.77	5191.72	5249.81	Others
90	6-Glucosyl-3,4',5,7-tetrahydroxyflavanone	7.67	195	449.111	450.118	1.3429	Negative	1.583	411.3	1.66414	0.734777	1.59689	0.675261	0.13043	*	0.88463	2671.89	2563.91	1605.57	Organic compounds
91	6-Hydroxyoctadec-4-enoic acid	27.96	179	297.244	298.251	0.43426	Negative	0.682	715.7	1.50469	0.58947	3.19174	1.67434	0.0027726	**	2.5571	2661.27	5645.06	1768.65	Organic compounds
92	6-Phosphogluconic acid	0.83	144	275.018	276.026	0.42586	Negative	1.059	916.9	0.862716	-0.213042	0.648991	-0.623731	0.081905	*	1.0867	1429.16	1075.11	1656.58	Organic compounds
93	8-C-Galactosylluteolin	5.47	203.8	447.094	448.101	1.4084	Negative	0.376	855.1	0.435929	-1.19784	0.392115	-1.35065	0.0012878	**	2.8902	11229.9	10101.2	25760.9	Phenolics	Organic compounds	Phenylpropanoids and polyketides	Flavonoids	Flavonoid glycosides	Flavonoid C-glycosides
94	8-C-Galactosylluteolin	5.71	193	447.094	448.101	0.57816	Negative	0.549	964.7	0.630009	-0.666556	0.816924	-0.291726	0.082372	*	1.0842	3885.26	5037.96	6166.99	Phenolics	Organic compounds	Phenylpropanoids and polyketides	Flavonoids	Flavonoid glycosides	Flavonoid C-glycosides
95	9(10)-Epoxy-12Z-octadecenoic acid	26.13	176.4	295.228	296.236	1.0417	Negative	0.609	981.4	2.65627	1.4094	2.82455	1.49802	3.8022e-05	***	4.42	131341	139661	49445.5	Lipids	Organic compounds	Lipids and lipid-like molecules	Fatty Acyls	Fatty acids and conjugates	Medium-chain fatty acids
96	9(S)-HOTrE	25.73	178	293.213	294.22	1.0813	Negative	0.451	913.6	3.35688	1.74712	3.21308	1.68396	5.0628e-05	***	4.2956	33717.7	32273.3	10044.4	Others	Organic compounds	Lipids and lipid-like molecules	Fatty Acyls	Lineolic acids and derivatives
97	9,10-Dihydroxy-12Z-octadecenoic acid	24.18	179.9	313.239	314.246	0.62746	Negative	0.097	706.6	6.02831	2.59175	3.63026	1.86007	2.5417e-05	***	4.5949	15450.1	9304.07	2562.92	Carbohydrates
98	9-Hydroperoxy-10E,12Z,15Z-octadecatrienoic acid	22.47	183.9	309.207	310.215	1.1859	Negative	0.333	807.9	1.72569	0.787174	2.46413	1.30108	2.6838e-06	***	5.5712	219074	312818	126948	Organic compounds
99	9-Hydroperoxy-10E,12Z,15Z-octadecatrienoic acid	26.1	179.1	309.208	310.215	0.83881	Negative	0.62	841.5	1.11779	0.16065	1.44816	0.534218	0.0006824	***	3.166	11581.5	15004.4	10361.1	Organic compounds
100	9-Hydroxy-10E,12Z-octadecadienoic acid	25.76	174.8	295.226	296.234	1.0803	Negative	-1.49	684.5	2.92071	1.54632	2.00382	1.00276	0.0034338	**	2.4642	4582.92	3144.23	1569.11	Phenolics	Organic compounds	Phenylpropanoids and polyketides	Flavonoids	Flavonoid glycosides	Flavonoid C-glycosides
101	9-Oxo-10(E),12(E)-octadecadienoic acid	26.67	174.4	293.213	294.22	1.2113	Negative	0.441	921.6	0.147371	-2.76248	0.157198	-2.66935	1.8908e-05	***	4.7234	7345.76	7835.59	49845.4	Lipids	Organic compounds	Lipids and lipid-like molecules	Fatty Acyls	Lineolic acids and derivatives
102	9-Oxo-10(E),12(E)-octadecadienoic acid	27.03	184.4	293.212	294.22	0.93202	Negative	0.055	945.7	9.32833	3.22162	10.2497	3.35751	5.9228e-06	***	5.2275	13599.8	14943	1457.9	Lipids	Organic compounds	Lipids and lipid-like molecules	Fatty Acyls	Lineolic acids and derivatives
103	9-Oxo-10E,12Z,15Z-octadecatrienoic acid	26.31	175.6	291.197	292.204	1.2918	Negative	0.178	874.9	1.94783	0.961869	2.13953	1.0973	7.8485e-05	***	4.1052	182117	200040	93497.2	Organic compounds
104	9-Oxo-10E,12Z,15Z-octadecatrienoic acid	26.19	186.7	291.197	292.204	0.031537	Negative	0.338	921.2	1.8353	0.876019	1.9535	0.966064	5.9765e-05	***	4.2235	156208	166269	85113	Organic compounds
105	9-Oxo-11-(3-pentyl-2-oxiranyl)-10E-undecenoic acid	22.79	180.2	309.208	310.215	1.1756	Negative	0.415	723.5	2.79025	1.48039	3.23209	1.69247	4.4672e-06	***	5.35	40838	47304.7	14636	Lipids	Organic compounds	Lipids and lipid-like molecules	Fatty Acyls	Fatty acids and conjugates	Long-chain fatty acids
106	9-Oxo-11-(3-pentyl-2-oxiranyl)-10E-undecenoic acid	18.62	185.8	309.208	310.215	0.7712	Negative	0.603	914.4	4.06974	2.02494	3.70899	1.89103	6.5497e-06	***	5.1838	2959.71	2697.36	727.249	Lipids	Organic compounds	Lipids and lipid-like molecules	Fatty Acyls	Fatty acids and conjugates	Long-chain fatty acids
107	9S-Hydroxy-10E,12Z,15Z-octadecatrienoic acid	25.76	192.5	293.213	294.22	0.36232	Negative	0.752	960.7	7.68068	2.94123	8.97165	3.16537	5.7043e-05	***	4.2438	3517.41	4108.62	457.956	Lipids
108	9S-Hydroxy-10E,12Z,15Z-octadecatrienoic acid	28.15	177.3	293.212	294.219	0.048924	Negative	0.318	920.5	1.12028	0.163856	0.88775	-0.171775	0.02936	*	1.5322	15392.6	12197.6	13740	Lipids
109	Afalaninum	5.65	146.3	206.083	207.09	1.2568	Negative	0.253	960.7	1.01783	0.0254898	1.20353	0.26727	0.226	*	0.64588	3345.98	3956.46	3287.39	Organic compounds
110	Ala Val Gln Glu	26.91	208.1	444.212	445.219	0.37505	Negative	2.366	830.7	0.812786	-0.299053	0.959858	-0.0591066	0.21771	*	0.66212	7723.2	9120.71	9502.14	Others
111	ALPHA,BETA-TREHALOSE	0.93	168.3	341.109	342.116	1.1315	Negative	-0.555	918.3	0.212333	-2.2356	0.0643029	-3.95897	6.8961e-06	***	5.1614	3181.79	963.57	14984.9	Carbohydrates	Organic compounds	Organic oxygen compounds	Organooxygen compounds	Carbohydrates and carbohydrate conjugates	Glycosyl compounds
112	Anacardic acid diene	27.17	186.5	343.228	344.236	1.192	Negative	0.418	977.3	1.21414	0.279932	6.15827	2.62253	3.6231e-07	***	6.4409	1454.97	7379.82	1198.36	Organic compounds
113	Atropic acid	1.36	139.6	147.045	148.053	0.055752	Negative	0.128	1000	1.01374	0.0196894	1.12066	0.164346	0.64732	*	0.18888	3763.36	4160.27	3712.35	Phenolics
114	AVOCADENE	28.32	178.5	285.244	286.251	1.1623	Negative	0.389	420.4	1.77348	0.826587	1.3805	0.465193	3.5639e-05	***	4.4481	17844.7	13890.5	10061.9	Lipids
115	Azelaic acid	9.26	139.1	187.098	188.105	1.0412	Negative	0.099	960.8	6.86082	2.77838	6.41481	2.68141	2.5635e-06	***	5.5912	36631	34249.7	5339.16	Lipids	Organic compounds	Lipids and lipid-like molecules	Fatty Acyls	Fatty acids and conjugates	Medium-chain fatty acids
116	Capsaicin	22.49	180.6	304.192	305.2	0.20649	Negative	0.42	993.1	0.664665	-0.5893	0.784796	-0.349611	0.006004	**	2.2216	4765.52	5626.84	7169.81	Lipids
117	Capsianoside I	15.68	247.3	659.33	660.337	1.2548	Negative	1.494	892.2	2.94635	1.55893	2.918	1.54498	0.00010831	***	3.9653	476756	472168	161812	Lipids	Organic compounds	Lipids and lipid-like molecules	Fatty Acyls	Fatty acyl glycosides	Sophorolipids
118	Chlorogenic acid	3.39	185.6	353.088	354.096	0.046401	Negative	0.549	989	0.134658	-2.89263	0.248411	-2.0092	0.0010527	**	2.9777	1099.3	2027.94	8163.62	Lipids
119	Citric acid	0.86	126.6	191.02	192.027	1.0858	Negative	0.068	989.7	0.749493	-0.416013	0.730992	-0.452072	0.0083693	**	2.0773	59147.9	57687.8	78917.2	Organic compounds
120	D-(-)-Isoascorbic acid	0.8	126.9	175.025	176.032	1.1139	Negative	0.071	945.7	0.219203	-2.18966	NA	NA	1.1391e-07	***	6.9434	7853.72	0	35828.5	Carbohydrates
121	D-Arabinonic acid	0.77	124.7	165.041	166.048	0.98765	Negative	0.094	956.7	1.64229	0.71571	1.56416	0.645392	0.093779	*	1.0279	116615	111068	71007.7	Lipids
122	DESMETHYLDIHYDROCAPSAICIN	22.38	177.6	292.192	293.2	1.1957	Negative	0.642	967.1	2.70115	1.43358	3.18901	1.67311	9.4467e-06	***	5.0247	26352.1	31111.5	9755.86	Organic compounds	Organic compounds	Benzenoids	Phenols	Methoxyphenols
123	D-Gluconic acid	0.95	132.2	195.051	196.058	1.3232	Negative	0.046	959.8	0.59673	-0.74485	0.747018	-0.420786	0.0040787	**	2.3895	4404.49	5513.77	7381.05	Lipids
124	Dihydrocapsaicin	24.28	180.9	306.208	307.215	1.4348	Negative	0.451	996.9	2.55076	1.35093	2.84711	1.5095	4.6306e-06	***	5.3344	277241	309452	108690	Organic compounds	Organic compounds	Benzenoids	Phenols	Methoxyphenols
125	Dihydrophaseic acid	4.62	166.1	281.14	282.147	1.1637	Negative	0.082	524.1	1.06173	0.0864141	1.14812	0.199274	0.37061	*	0.43108	11676.2	12626.3	10997.4	Organic compounds
126	DL-.beta.-Hydroxypalmitic acid	27.9	174.8	271.228	272.236	0.91353	Negative	0.373	991.7	1.4215	0.50741	1.51662	0.600863	0.0034723	**	2.4594	6192.6	6607.01	4356.4	Carbohydrates
127	DL-Isocitric acid lactone	0.83	127.4	173.009	174.017	0.75651	Negative	0.195	470	0.762362	-0.391451	0.681825	-0.552527	0.10983	*	0.95929	3981.45	3560.84	5222.51	Lipids
128	D-Myo-Inositol, 1-[2-hydroxy-3-[(1-oxo-9,12-octadecadienyl)oxy]propyl hydrogen phosphate], [S-(Z,Z)]-	26.58	236.4	595.289	596.297	1.1459	Negative	0.35	780.2	9.00094	3.17008	8.29093	3.05153	3.4131e-06	***	5.4669	18611.6	17143.5	2067.74	Organic compounds	Organic compounds	Organic oxygen compounds	Organooxygen compounds	Alcohols and polyols	Secondary alcohols
129	D-Myo-Inositol, 1-[2-hydroxy-3-[(1-oxo-9,12-octadecadienyl)oxy]propyl hydrogen phosphate], [S-(Z,Z)]-	27.29	237.3	595.289	596.296	0.13046	Negative	0.103	718.3	0	NA	NA	NA	0.01833	*	1.7368	0	0	13013.1	Organic compounds	Organic compounds	Organic oxygen compounds	Organooxygen compounds	Alcohols and polyols	Secondary alcohols
130	Dodecylbenzenesulfonic acid	29.85	184.9	325.185	326.192	1.3015	Negative	0.885	985.9	1.2491	0.320895	2.88306	1.5276	0.32328	*	0.49042	1555.47	3590.18	1245.27	Organic compounds
131	Dormin	10.63	175.8	263.129	264.137	1.132	Negative	0.441	861.2	0.807987	-0.307595	0.991182	-0.0127781	0.17459	*	0.75799	3670.49	4502.7	4542.76	Organic compounds
132	Eriodictyol	12.3	165.3	287.056	288.064	0.35343	Negative	0.27	975.6	1.15952	0.21353	5.40532	2.43438	4.194e-07	***	6.3774	2199.05	10251.3	1896.52	Phenolics
133	Eriodictyol-7-O-glucoside	8.76	185.7	449.109	450.116	1.2428	Negative	0.024	887.6	0.567798	-0.816549	1.91182	0.934947	0.0021649	**	2.6646	1062.83	3578.62	1871.84	Phenolics
134	Esculetin	3.99	127.3	177.019	178.027	0.10048	Negative	-0.001	912.8	1.86839	0.901792	2.01673	1.01202	0.0018517	**	2.7324	5956.15	6429.06	3187.86	Organic compounds
135	ferulic acid	6.61	138.7	193.051	194.058	1.1876	Negative	0.187	989.5	1.41971	0.505594	1.44332	0.529393	0.076008	*	1.1191	11646.9	11840.6	8203.7	Organic compounds
136	Fluazinam	27.43	182.3	462.943	463.95	0.96482	Negative	-0.088	874.5	0.0143187	-6.12595	0	NA	6.6004e-06	***	5.1804	566.881	0	39590.1	Carbohydrates
137	Galactinol	0.96	174.9	341.109	342.117	1.1392	Negative	0.493	638.6	0.231302	-2.11215	0.088954	-3.4908	6.6189e-07	***	6.1792	8331.67	3204.19	36020.7	Carbohydrates	Organic compounds	Organic oxygen compounds	Organooxygen compounds	Carbohydrates and carbohydrate conjugates	Glycosyl compounds
138	Gluconic acid	0.77	131.5	195.051	196.059	1.2419	Negative	0.319	990.2	0.523024	-0.935051	0.533315	-0.90694	0.00016089	***	3.7935	883105	900481	1.68846e+06	Lipids
139	Guanosine	0.83	162.5	282.085	283.093	1.0364	Negative	1.176	978.8	2.54369	1.34692	2.89404	1.53308	3.357e-06	***	5.474	11101.1	12630.1	4364.18	Organic compounds	Organic compounds	Nucleosides, nucleotides, and analogues	Purine nucleosides
140	Helichrysin B	9.07	183.4	433.114	434.122	1.1052	Negative	0.413	956.7	0.731269	-0.451526	3.39509	1.76345	3.3826e-06	***	5.4707	6129.74	28458.8	8382.33	Organic compounds
141	Hexadecanedioic acid	25.44	172.2	285.207	286.215	1.1235	Negative	0.313	986.4	1.02018	0.0288299	1.17993	0.238706	0.25181	*	0.59892	9701.59	11220.8	9509.64	Organic compounds
142	Homovanillic acid sulfate	1.74	155	261.008	262.015	0.54977	Negative	0.765	552.4	0.851934	-0.231186	0.827447	-0.273262	0.46406	*	0.33343	10514.1	10211.9	12341.5	Phenolics
143	Ilicic acid	16.9	170.7	251.166	252.173	1.1	Negative	0.39	712.8	2.93868	1.55517	2.9046	1.53834	6.4275e-05	***	4.192	2802.17	2769.67	953.547	Terpenes	Organic compounds	Lipids and lipid-like molecules	Prenol lipids	Sesquiterpenoids	Eudesmane, isoeudesmane or cycloeudesmane sesquite
144	Isorhamnetin 3-galactoside	9.42	208.2	477.104	478.112	1.2336	Negative	0.386	697.4	1.00625	0.00898236	1.03236	0.0459499	0.97893	*	0.0092483	10813.6	11094.3	10746.5	Phenolics
145	L-Arginine	0.66	135.3	173.103	174.11	0.98642	Negative	-1.705	999.8	0.650338	-0.620739	0.605719	-0.72328	0.027785	*	1.5562	1879.84	1750.87	2890.57	Phenolics
146	Laurylsulfuric acid	32.95	166.8	265.148	266.156	0.26998	Negative	0.306	987.9	0.772972	-0.371513	0.426181	-1.23046	0.069939	*	1.1553	2249.3	1240.16	2909.94	Carbohydrates
147	Licocoumarone	11.52	193.8	339.124	340.132	1.3182	Negative	0.422	909.3	2.18579	1.12815	2.54285	1.34645	0.11196	*	0.95095	3214.7	3739.84	1470.73	Phenolics	Organic compounds	Phenylpropanoids and polyketides	2-arylbenzofuran flavonoids
148	L-Iditol	0.72	131	181.071	182.078	1.3307	Negative	-0.791	970.8	0.41791	-1.25874	0.613516	-0.704828	0.0026489	**	2.5769	3729.86	5475.65	8925.03	Carbohydrates
149	Linoelaidic acid	28.79	174.6	279.233	280.241	0.13267	Negative	0.497	599.2	1.18043	0.239312	1.15539	0.208375	0.0013004	**	2.8859	123897	121269	104959	Lipids
150	L-Phenylalanine	1.35	138.4	164.072	165.079	0.16745	Negative	0.11	994.9	1.04016	0.0568031	1.13026	0.176657	0.62419	*	0.20468	25150.1	27328.7	24179.1	Organic compounds
151	L-Tryptophan	2.22	150.7	203.083	204.09	1.2718	Negative	0.195	979	0.930316	-0.104208	0.724756	-0.464432	0.10718	*	0.9699	66841.7	52072.6	71848.4	Terpenes
152	L-Tyrosine	1.05	142.9	180.067	181.074	1.0873	Negative	0.052	957.6	1.29493	0.372875	1.30252	0.381305	0.013821	*	1.8595	2411.13	2425.26	1861.98	Phenolics
153	Luteolin	13.04	160.7	285.041	286.048	1.0958	Negative	0.327	987.2	1.95138	0.964495	2.02249	1.01613	0.0055152	**	2.2584	3011.61	3121.36	1543.32	Organic compounds
154	Luteolin-7,3'-di-O-glucoside	6.65	234.7	609.146	610.154	1.4058	Negative	0.143	891.6	0.843707	-0.245185	0.571745	-0.806556	0.087357	*	1.0587	2525.49	1711.42	2993.32	Phenolics
155	Melilotoside	3.45	176	325.094	326.101	1.2638	Negative	0.486	941.2	0.872591	-0.196623	0.719599	-0.474736	0.033623	*	1.4734	2483.01	2047.66	2845.56	Carbohydrates
156	Methyldopa	4.5	152.5	210.077	211.085	1.3152	Negative	0.311	808.5	1.70551	0.7702	1.58048	0.660362	0.028566	*	1.5441	2174.64	2015.22	1275.07	Lipids
157	Moupinamide	12.03	179.5	312.124	313.132	0.71812	Negative	0.386	838.7	2.72671	1.44716	1.1796	0.2383	0.0035792	**	2.4462	8966.19	3878.86	3288.28	Organic compounds
158	Myristic acid	3.46	161.6	227.202	228.209	1.1031	Negative	0.124	456	1.00861	0.0123666	1.29756	0.375798	0.78435	*	0.10549	3641.11	4684.22	3610.03	Phenolics
159	N-Acetyl-D-phenylalanine	6.25	146.2	206.082	207.09	1.1985	Negative	0.166	952.5	0.672574	-0.572236	0.524031	-0.932275	0.0060119	**	2.221	6864.32	5348.29	10206	Organic compounds
160	N-Acetyl-L-tyrosine	2.56	151.2	222.077	223.085	0.22887	Negative	0.146	969.4	0.906524	-0.141583	0.733065	-0.447987	0.069731	*	1.1566	2494.63	2017.3	2751.86	Phenolics
161	Naringenin-4'-O-.beta.-D-glucuronide	9.07	206.8	447.094	448.101	0.1158	Negative	0.816	612.3	0.594921	-0.749229	1.18038	0.239251	0.02416	*	1.6169	3210.28	6369.5	5396.14	Organic compounds
162	Naringenin-7-O-glucoside	11.15	203.5	433.114	434.122	1.2688	Negative	0.427	970.6	0.610165	-0.71273	1.65476	0.726621	0.00043968	***	3.3569	6722.14	18230.4	11016.9	Phenolics
163	Naringenin-7-O-glucoside	6.22	206	433.114	434.122	0.64136	Negative	0.361	910.9	0.885953	-0.174697	3.71401	1.89298	9.5938e-07	***	6.018	8404.02	35230.5	9485.85	Phenolics
164	N-L-.gamma.-Glutamyl-L-leucine	2.44	158.7	259.129	260.137	0.77089	Negative	-0.6	943.7	1.08394	0.116287	1.87902	0.909983	0.003989	**	2.3991	2774.38	4809.41	2559.53	Organic compounds
165	N-lactoyl-phenylalanine	6.94	153.5	236.093	237.1	1.3123	Negative	0.367	898.8	1.30177	0.380475	0.373506	-1.4208	0.00082437	***	3.0839	3732.1	1070.82	2866.94	Organic compounds
166	Octadecanedioic acid	26.97	181.9	313.239	314.246	0.24911	Negative	0.567	977.4	0.237342	-2.07496	0.203838	-2.29451	1.6561e-05	***	4.7809	5099.68	4379.78	21486.6	Lipids
167	Ouabain	16.25	239.1	583.277	584.284	1.3437	Negative	1.066	788.8	3.01424	1.5918	4.31147	2.10818	0.00011226	***	3.9498	2241	3205.45	743.469	Organic compounds	Organic compounds	Lipids and lipid-like molecules	Steroids and steroid derivatives	Steroid lactones	Cardenolides and derivatives
168	Pantothenic acid	1.49	146.2	218.104	219.111	0.48674	Negative	0.461	973	0.880409	-0.183754	0.675887	-0.565145	0.0044006	**	2.3565	18206.6	13977.2	20679.7	Organic compounds
169	Phenethyl rutinoside	5.35	202.7	429.177	430.185	1.2424	Negative	0.905	472.7	1.36483	0.448716	0.760554	-0.394877	0.0016304	**	2.7877	4551.67	2536.43	3334.98	Organic compounds
170	Phlorizin	10.38	200.5	435.13	436.138	1.0442	Negative	0.668	876.1	0.659312	-0.600968	1.88021	0.910897	6.1767e-05	***	4.2092	1402.86	4000.66	2127.77	Organic compounds
171	Phytosphingosine 1-phosphate	23.86	199	396.253	397.26	1.0302	Negative	0.976	998.9	0.891622	-0.165496	0.39469	-1.34121	0.031073	*	1.5076	2400.24	1062.51	2692	Carbohydrates
172	Platanionoside C	15.19	231.8	519.245	520.252	1.1309	Negative	-0.03	694.5	0.00961699	-6.7002	NA	NA	6.7263e-06	***	5.1722	410.412	0	42675.8	Phenolics
173	PyroGlu-Val	2.17	154.3	227.104	228.111	0.85821	Negative	0.35	966.2	2.09639	1.0679	2.00352	1.00254	0.0012457	**	2.9046	10587.6	10118.6	5050.39	Lipids
174	Quercitrin	9.07	196.6	447.094	448.101	0.38619	Negative	0.386	941.1	0.72527	-0.46341	1.28385	0.360479	0.01759	*	1.7547	62620.1	110848	86340.3	Lipids
175	Quinic acid	0.93	134.2	191.056	192.064	1.2369	Negative	0.25	953.2	2.00118	1.00085	1.25989	0.333292	0.011544	*	1.9377	22904.2	14419.9	11445.4	Organic compounds
176	Rhaponticin	8.82	198.3	419.135	420.142	0.2263	Negative	0.214	658.3	0.328088	-1.60785	0.249602	-2.0023	8.2037e-05	***	4.086	1710.63	1301.41	5213.94	Phenolics
177	Riboflavin (Vitamin B2)	4.44	186.7	375.131	376.138	1.2465	Negative	0.224	936.4	0.971779	-0.0413004	0.975112	-0.0363602	0.99833	*	0.00072726	2017.57	2024.49	2076.16	Organic compounds
178	Sebacic acid	12.6	143.3	201.113	202.121	0.025106	Negative	0.251	972.2	2.27333	1.18481	2.21443	1.14693	0.00010652	***	3.9726	2894.47	2819.48	1273.23	Organic compounds
179	Secologanin	4.2	188.7	387.133	388.14	0.45892	Negative	1.791	748.4	1.14366	0.193654	1.07527	0.104704	0.29973	*	0.52327	2474.18	2326.24	2163.39	Organic compounds
180	Sedoheptulose	0.78	139.5	209.067	210.074	0.80688	Negative	0.161	565.8	1.45311	0.539146	1.5546	0.636541	0.11089	*	0.95509	15281.2	16348.5	10516.2	Terpenes
181	Sinapic acid	6.78	147.8	223.061	224.069	1.3276	Negative	0.251	919.9	1.46809	0.553943	1.29546	0.373461	0.031918	*	1.496	8430.05	7438.75	5742.18	Carbohydrates
182	Spiraeoside	7.3	202.1	463.089	464.096	0.90335	Negative	0.82	928	0.538917	-0.891864	1.13469	0.182297	0.0076341	**	2.1172	5845.62	12307.9	10847	Phenolics
183	Stearidonic acid	27.75	176.1	275.202	276.209	0.75781	Negative	0.235	878.6	4.26073	2.0911	3.07797	1.62198	4.1483e-05	***	4.3821	3356.94	2425.06	787.878	Phenolics
184	Suberic acid	5.97	134.9	173.082	174.089	1.2998	Negative	0.193	999.4	1.91423	0.936763	2.0672	1.04768	0.00085087	***	3.0701	3686.76	3981.38	1925.97	Lipids
185	Sucrose	0.73	168.7	341.11	342.117	1.1513	Negative	0.84	958.1	0.215778	-2.21238	0.100529	-3.31431	2.6813e-05	***	4.5717	23377.3	10891.3	108339	Carbohydrates	Organic compounds	Organic oxygen compounds	Organooxygen compounds	Carbohydrates and carbohydrate conjugates	Glycosyl compounds
186	Tetrahydroharman-3-carboxylic acid	4.03	158.7	229.099	230.106	1.1737	Negative	0.89	867.5	1.11238	0.153645	0.442923	-1.17487	0.0048494	**	2.3143	3206.07	1276.58	2882.18	Carbohydrates
187	Traumatic acid	17.04	152.3	227.129	228.136	1.344	Negative	0.332	998.5	2.53064	1.3395	2.00866	1.00623	4.979e-05	***	4.3029	235800	187163	93178	Lipids	Organic compounds	Lipids and lipid-like molecules	Fatty Acyls	Fatty acids and conjugates	Medium-chain fatty acids
188	TUBAIC ACID	10.46	145	219.064	220.071	1.3175	Negative	-2.142	519.3	1.30617	0.385344	1.41438	0.500171	0.074003	*	1.1307	2201.52	2383.91	1685.48	Organic compounds
189	UDP-D-galactose	0.98	208.5	565.052	566.059	1.0859	Negative	3.426	787.7	0.229079	-2.12608	0.0689607	-3.85808	1.5119e-05	***	4.8205	374.588	112.764	1635.19	Organic compounds	Organic compounds	Nucleosides, nucleotides, and analogues	Pyrimidine nucleotides	Pyrimidine nucleotide sugars
190	Undecanedioic acid	15.43	148.3	215.129	216.136	1.2091	Negative	0.316	997.6	4.28408	2.09898	3.92574	1.97296	1.0531e-05	***	4.9775	4918.51	4507.1	1148.09	Lipids	Organic compounds	Lipids and lipid-like molecules	Fatty Acyls	Fatty acids and conjugates	Medium-chain fatty acids
191	Uridine	0.82	149.4	243.063	244.071	1.3578	Negative	0.473	760.4	1.91955	0.940766	1.54143	0.624274	0.0019497	**	2.71	6409.79	5147.19	3339.22	Carbohydrates
192	Xanthosine 5'-monophosphate	0.8	164.6	363.035	364.043	1.1419	Negative	0.321	542.5	2.50764	1.32633	2.48611	1.31389	0.0071938	**	2.143	4470.93	4432.53	1782.92	Organic compounds	Organic compounds	Nucleosides, nucleotides, and analogues	Purine nucleotides	Purine ribonucleotides	Purine ribonucleoside monophosphates
If the components identified with the same 'Compound Name' have different RT or CCS values, there is a possibility that it could be an isomer not present in the library used for the search.
