# Supplementary material for: Comprehensive phytochemical profiles and antioxidant activity of Korean local cultivars of red chili pepper (Capsicum annuum L.)
Source: Front Plant Sci. 2024 Jan 22;15:1333035. doi: 10.3389/fpls.2024.1333035 (PMC10840139; doi:10.3389/fpls.2024.1333035)
Supplement: Supplementary file 3 [file Table_2.xlsx]

## Sheet: Suppl. Table S2
Supplementary Table S2. Phytochemical compounds identified abundantly in the public cultivar of red chili peppers via UPLC/ion-mobility Q-TOF MS in positive ion mode.
NO.	Compound names	Formula	Ion mode	VIP score	Intensity_Average	Group	Class	Superclass	Class	Subclass	Level 5
1	1-Heptanone, 1-phenyl-2-(1-pyrrolidinyl)-	C17H25NO	Positive	1.5775	5369	1	Others	Organic oxygen compounds	Organooxygen compounds	Ketones
2	1-Mesityl-5-oxo-3-pyrrolidinecarboxylic acid	C14H17NO3	Positive	1.5351	4232.44	1	Organic compounds	Organoheterocyclic compounds	Benzodioxanes
3	Eptapirone	C16H23N7O2	Positive	1.5072	2696.89	1	Organic compounds	Organoheterocyclic compounds	Diazinanes	N-arylpiperazines
4	Diethyltoluamide	C12H17NO	Positive	1.4851	413.333	1	Organic compounds	Benzenoids	Benzene and substituted derivatives	Toluamides
5	2-[(1,3-Thiazol-2-ylamino)carbonyl]cyclohexanecarboxylic acid	C11H14N2O3S	Positive	1.4719	1792.89	1	Organic compounds	Organic nitrogen compounds	Organonitrogen compounds
6	3-Hydroxy-2-((9Z,12Z)-octadeca-9,12-dienoyloxy)propyl 2-(trimethylazaniumyl)ethyl phosphate	C26H50NO7P	Positive	1.4558	342366	1	Lipids	Lipid and lipid-like molecules	Glycerophospholipids	Glycerophosphocholines	Lysophosphatidylcholines
7	15-Ketoprostaglandin E1	C20H32O5	Positive	1.4471	1614.17	1	Organic compounds	Lipids and lipid-like molecules	Fatty Acyls	Prostaglandins and related compounds
8	1-Oleoyl-sn-glycero-3-phosphocholine	C26H52NO7P	Positive	1.4316	278843	1	Lipids	Lipid and lipid-like molecules	Glycerophospholipids	Glycerophosphocholines	Lysophosphatidylcholines
9	PE(18:1(9Z)/0:0)	C23H46NO7P	Positive	1.4005	58870.8	1	Lipids	Lipid and lipid-like molecules	Glycerophospholipids	Glycerophosphatidylethanolamines	Lysophosphatidylethanolamines
10	1-Oleoyl-sn-glycero-3-phosphoethanolamine	C23H46NO7P	Positive	1.398	15094.1	1	Lipids	Lipid and lipid-like molecules	Glycerophospholipids	Glycerophosphatidylethanolamines	Lysophosphatidylethanolamines
11	Oleamide	C18H35NO	Positive	1.3848	89465.7	1	Lipids	Lipid and lipid-like molecules	Fatty Acyls	Fatty amides
12	Isoalantolactone	C15H20O2	Positive	1.3832	4281.56	1	Terpenes	Organic compounds	Lipids and lipid-like molecules	Prenol lipids	Sesquiterpene lactones
13	1-Palmitoyl-sn-glycero-3-phosphocholine	C24H50NO7P	Positive	1.3824	733231	1	Lipids	Lipid and lipid-like molecules	Glycerophospholipids	Glycerophosphocholines
14	Swainsonine	C8H15NO3	Positive	1.3679	47643.9	1	Organic compounds	Organoheterocyclic compounds	Indolizidines
15	Glycerophosphocholine	C8H20NO6P	Positive	1.3672	23435.2	1	Lipids	Lipid and lipid-like molecules	Glycerophospholipids	Glycerophosphocholines
16	6.beta.-Testosterone enanthate	C26H40O4	Positive	1.3663	1975.56	1	Organic compounds	Lipids and lipid-like molecules	Steroids and steroid derivatives
17	Andrastin F	C26H38O5	Positive	1.354	2029.33	1	Organic compounds	Lipids and lipid-like molecules	Steroids and steroid derivatives
18	1-Palmitoyl-2-hydroxy-sn-glycero-3-phosphoethanolamine	C21H44NO7P	Positive	1.347	250986	1	Lipids	Lipid and lipid-like molecules	Glycerophospholipids	Glycerophosphoethanolamines
19	1-Stearoyl-2-hydroxy-sn-glycero-3-phosphocholine	C26H54NO7P	Positive	1.3424	159027	1	Lipids	Lipid and lipid-like molecules	Glycerophospholipids	Glycerophosphocholines	Lysophosphatidylcholines
20	1-O-Hexadecyl-2-O-acetyl-sn-glyceryl-3-phosphorylcholine	C26H54NO7P	Positive	1.3391	17578	1	Lipids	Lipid and lipid-like molecules	Glycerophospholipids	Glycerophosphocholines
21	1-Heptadecanoyl-sn-glycero-3-phosphocholine	C25H52NO7P	Positive	1.3134	10920.9	1	Lipids	Lipid and lipid-like molecules	Glycerophospholipids	Glycerophosphocholines	Lysophosphatidylcholines
22	1-Monolinolenin	C21H36O4	Positive	1.3013	183150	1	Lipids	Lipid and lipid-like molecules	Fatty Acyls	Linoleic aicds and derivatives
23	1-Arachidoyl-2-hydroxy-sn-glycero-3-phosphocholine	C28H58NO7P	Positive	1.3009	7338.33	1	Lipids	Lipid and lipid-like molecules	Glycerophospholipids	Glycerophosphocholines
24	Erucamide	C22H43NO	Positive	1.2987	8007.56	1	Lipids	Lipid and lipid-like molecules	Fatty Acyls	Fatty amides
25	Picolinamide	C6H6N2O	Positive	1.2926	353	1	Organic compounds	Organoheterocyclic compounds	Pyridines and derivatives	Pyridinecarboxamides
26	3-Piperidone	C5H9NO	Positive	1.2834	3694.56	1	Others	Organoheterocyclic compounds	Piperidines
27	5-(Acetylamino)-2-hydroxybenzoic acid	C9H9NO4	Positive	1.2779	1021.78	1	Organic compounds	Benzenoids	Benzene and substituted derivatives
28	O-(4-Hydroxybenzoyl)tropine	C15H19NO3	Positive	1.2776	3658.56	1	Organic compounds	Benzenoids	Benzene and substituted derivatives	Benzoic acid esters
29	1-Stearoyl-2-hydroxy-sn-glycero-3-phosphoethanolamine	C23H48NO7P	Positive	1.2674	45682.6	1	Lipids	Lipid and lipid-like molecules	Glycerophospholipids	Glycerophosphoethanolamines	Lysophosphatidylethanolamines
30	PE(17:0/0:0)	C22H46NO7P	Positive	1.2551	3904	1	Lipids	Lipid and lipid-like molecules	Glycerophospholipids	Glycerophosphoethanolamines	Lysophosphatidylethanolamines
31	1,2-Dimyristin	C31H60O5	Positive	1.2328	38346.7	1	Lipids	Lipid and lipid-like molecules	Glycerolipids	Diradylglycerols	Diacylglycerols
32	alpha-Phellandrene dimer	C20H32	Positive	1.2055	1727.78	1	Terpenes	Organic compounds	Lipids and lipid-like molecules	Prenol lipids	Sesquiterpenoids
33	1-Myristoyl-sn-glycero-3-phosphocholine	C22H46NO7P	Positive	1.1753	16629.9	1	Lipids	Lipid and lipid-like molecules	Glycerophospholipids	Glycerophosphocholines	Lysophosphatidylcholines
34	4-Anisaldehyde	C8H8O2	Positive	1.1623	7973.06	1	Organic compounds	Benzenoids	Benzene and substituted derivatives
35	3-Hydroxyacetaminophen	C8H9NO3	Positive	1.0586	911.889	1	Organic compounds	Benzenoids	Benzene and substituted derivatives	Acetanilides
36	Ionene	C13H18	Positive	1.0213	2738.22	1	Terpenes	Organic compounds	Benzenoids	Tetralins	Sesquiterpenoids

## Sheet: Suppl. Table S3
Supplementary Table S3. Phytochemical compounds identified abundantly in the local cultivars of red chili peppers via UPLC/ion-mobility Q-TOF MS in positive ion mode.
NO.	Compound names	Formula	Ion mode	VIP score	Intensity_Average	Group	Class	Superclass	Class	Subclass	Level 5
1	Kinoprene	C18H28O2	Positive	1.592	3655.89	2	Terpenes	Organic compounds	Lipids and lipid-like molecules	Prenol lipids	Sesquiterpenoids
2	1-Heptanone, 1-phenyl-2-(1-pyrrolidinyl)-	C17H25NO	Positive	1.5775	12827.9	2	Others	Organic oxygen compounds	Organooxygen compounds	Ketones
3	13-Keto-9Z,11E-octadecadienoic acid	C18H30O3	Positive	1.5459	13173.3	2	Lipids	Lipids and lipid-like molecules	Fatty Acyls	Linoleic acids and derivatives
4	1-Mesityl-5-oxo-3-pyrrolidinecarboxylic acid	C14H17NO3	Positive	1.5351	14061.3	2	Organic compounds	Organoheterocyclic compounds	Benzodioxanes
5	9-OxoOTrE	C18H28O3	Positive	1.5311	21530.3	2	Lipids	Lipids and lipid-like molecules	Fatty Acyls	Linoleic acids and derivatives
6	Abietic acid	C20H30O2	Positive	1.5111	16378.4	2	Terpenes	Organic compounds	Lipids and lipid-like molecules	Prenol lipids	Diterpenoids
7	Eptapirone	C16H23N7O2	Positive	1.5072	6618.22	2	Organic compounds	Organoheterocyclic compounds	Diazinanes	N-arylpiperazines
8	(2E,6E,10E,14S)-14-((2-O-.beta.-D-Glucopyranosyl-.beta.-D-glucopyranosyl)oxy)-2,6,10,14-tetramethylhexadeca-2,6,10,15-tetraenoic acid	C32H52O13	Positive	1.5047	33689.8	2	Lipids	Lipids and lipid-like molecules	Fatty Acyls	Sophorolipids
9	13(R)-HODE	C18H32O3	Positive	1.5043	92402.8	2	Lipids	Lipids and lipid-like molecules	Fatty Acyls	Linoleic acids and derivatives
10	9(10)-Epoxy-12Z-octadecenoic acid	C18H32O3	Positive	1.4918	59784.3	2	Lipids	Lipids and lipid-like molecules	Fatty Acyls	Medium-chain fatty acids
11	Diethyltoluamide	C12H17NO	Positive	1.4851	4178.5	2	Organic compounds	Benzenoids	Benzene and substituted derivatives	Toluamides
12	Xanthorrhizol	C15H22O	Positive	1.4828	2306.67	2	Terpenes	Organic compounds	Lipids and lipid-like molecules	Prenol lipids	Sesquiterpenoids
13	2-[(1,3-Thiazol-2-ylamino)carbonyl]cyclohexanecarboxylic acid	C11H14N2O3S	Positive	1.4719	4708.17	2	Organic compounds	Organic nitrogen compounds	Organonitrogen compounds
14	Palmitic amide	C16H33NO	Positive	1.467	1.14553e+06	2	Lipids	Lipids and lipid-like molecules	Fatty Acyls	Fatty amide
15	15-Ketoprostaglandin E1	C20H32O5	Positive	1.4471	10337.8	2	Organic compounds	Lipids and lipid-like molecules	Fatty Acyls	Prostaglandins and related compounds
16	9,12-Octadecadiynoic acid	C18H28O2	Positive	1.4448	13222.7	2	Lipids	Lipids and lipid-like molecules	Fatty Acyls	Fatty acids and conjugates	Long-chain fatty acids
17	9Z,11E,13E-Octadecatrienoic acid	C18H30O2	Positive	1.4448	4850.28	2	Lipids	Lipids and lipid-like molecules	Fatty Acyls	Ericosanoids
18	Sphingosine	C18H37NO2	Positive	1.4363	8764.67	2	Lipids	Organic nitrogen compounds	Organonitrogen compounds	Alkanolamines
19	(9Z,12E)-15,16-Dihydroxyoctadeca-9,12-dienoic acid	C18H32O4	Positive	1.4186	9472.78	2	Lipids	Lipids and lipid-like molecules	Fatty Acyls	Linoleic acids and derivatives
20	D-erythro-Sphingosine C-17	C17H35NO2	Positive	1.4096	20399.4	2	Lipids	Organic nitrogen compounds	Organonitrogen compounds	Alkanolamines
21	alpha-curcumene	C15H22	Positive	1.4013	3402.17	2	Terpenes	Organic compounds	Lipids and lipid-like molecules	Prenol lipids	Sesquiterpenoids
22	9(S)-HOTrE	C18H30O3	Positive	1.3986	101612	2	Lipids	Lipids and lipid-like molecules	Fatty Acyls	Linoleic acids and derivatives
23	17-Hydroxy-15-kauren-19-oic acid	C20H30O3	Positive	1.3735	21760.7	2	Terpenes	Organic compounds	Lipids and lipid-like molecules	Prenol lipids	Kaurane diterpenoids
24	Swainsonine	C8H15NO3	Positive	1.3679	103463	2	Organic compounds	Organoheterocyclic compounds	Indolizidines
25	6.beta.-Testosterone enanthate	C26H40O4	Positive	1.3663	4546.28	2	Organic compounds	Lipids and lipid-like molecules	Steroids and steroid derivatives
26	Junceic acid	C20H28O3	Positive	1.364	9845.5	2	Terpenes	Organic compounds	Lipids and lipid-like molecules	Prenol lipids	Diterpenoids
27	Andrastin F	C26H38O5	Positive	1.354	4540.17	2	Organic compounds	Lipids and lipid-like molecules	Steroids and steroid derivatives
28	Stearamide	C18H37NO	Positive	1.3497	6.73717e+06	2	Lipids	Organic acids and derivatives	Carboximidic acids and derivatives
29	9-OxoODE	C18H30O3	Positive	1.3427	8312.33	2	Lipids	Lipids and lipid-like molecules	Fatty Acyls	Linoleic acids and derivatives
30	Kaurane-17,18-dioic acid	C20H30O4	Positive	1.3358	11636.5	2	Terpenes	Organic compounds	Lipids and lipid-like molecules	Prenol lipids	Kaurane diterpenoids
31	Heptadecanoyl ethanolamide	C19H39NO2	Positive	1.3328	3364.64	2	Lipids	Organic nitrogen compounds	Organonitrogen compounds	Alkanolamines
32	9-Oxo-10E,12Z-octadecadienoic acid	C18H30O3	Positive	1.3274	313547	2	Lipids	Lipids and lipid-like molecules	Fatty Acyls	Linoleic acids and derivatives
33	(2,2-Dimethyl-3,4-dihydro-2H-chromen-6-yl)acetic acid	C13H16O3	Positive	1.3244	3130.06	2	Organic compounds	Organoheterocyclic compounds	Benzopyrans	2,2-dimethyl-1-benzopyrans
34	15-Ketoprostaglandin E2	C20H30O5	Positive	1.3074	7598.06	2	Organic compounds	Lipids and lipid-like molecules	Fatty Acyls	Prostaglandins and related compounds
35	Picolinamide	C6H6N2O	Positive	1.2926	1157.86	2	Organic compounds	Organoheterocyclic compounds	Pyridines and derivatives	Pyridinecarboxamides
36	(10E,15Z)-9,12,13-Trihydroxyoctadeca-10,15-dienoic acid	C18H32O5	Positive	1.2873	4462.89	2	Lipids	Lipids and lipid-like molecules	Fatty Acyls	Linoleic acids and derivatives
37	3-Piperidone	C5H9NO	Positive	1.2834	12191.7	2	Others	Organoheterocyclic compounds	Piperidines
38	15-Stachen-19-ol	C20H32O	Positive	1.2803	28649.1	2	Terpenes	Organic compounds	Lipids and lipid-like molecules	Prenol lipids	Diterpenoids
39	5-(Acetylamino)-2-hydroxybenzoic acid	C9H9NO4	Positive	1.2779	2444.97	2	Organic compounds	Benzenoids	Benzene and substituted derivatives
40	O-(4-Hydroxybenzoyl)tropine	C15H19NO3	Positive	1.2776	9031.22	2	Organic compounds	Benzenoids	Benzene and substituted derivatives	Benzoic acid esters
41	9,12,14-Octadecatrienoic acid, 16-oxo-, (9Z,12Z,14E)-	C18H28O3	Positive	1.2688	149053	2	Lipids	Lipids and lipid-like molecules	Fatty Acyls	Linoleic acids and derivatives
42	Tetrahydrodicranenone B	C18H28O3	Positive	1.2528	50159.4	2	Lipids	Lipids and lipid-like molecules	Fatty Acyls	Medium-chain fatty acids
43	1,4-Dibutyl benzene-1,4-dicarboxylate	C16H22O4	Positive	1.252	3444.89	2	Organic compounds	Benzenoids	Benzene and substituted derivatives	Phthalic acid and derivatives
44	Stachydrine	C7H13NO2	Positive	1.2515	38238.8	2	Organic compounds	Organic acids and derivatives	Carboxylic acids and derivatives	Amino acids and derivatives	Alpha amino acids and derivatives
45	3-Cyclopentene-1-octanoic acid, 2-(3-hydroxy-1-penten-1-yl)-5-oxo-	C18H28O4	Positive	1.2204	29501.1	2	Lipids	Lipids and lipid-like molecules	Fatty Acyls	Fatty acids and conjugates	Medium-chain fatty acids
46	Jasmine lactone	C10H16O2	Positive	1.2135	2636.89	2	Organic compounds	Organoheterocyclic compounds	Lactones
47	4,4,7a-Trimethyl-3a,5,6,7-tetrahydro-3H-indene-1-carboxylic acid	C13H20O2	Positive	1.2099	3084.33	2	Organic compounds	Organic acids and derivatives	Carboxylic acids and derivatives
48	4-Acetyloxy-8-(3-oxo-2-pent-2-enylcyclopenten-1-yl)octanoic acid	C20H30O5	Positive	1.2099	25233.9	2	Lipids	Lipids and lipid-like molecules	Fatty Acyls	Fatty acids and conjugates	Medium-chain fatty acids
49	Grandiflorenic acid	C20H28O2	Positive	1.2073	3743.22	2	Terpenes	Organic compounds	Lipids and lipid-like molecules	Prenol lipids	Kaurane diterpenoids
50	2-(2-Naphthyloxy)acetohydrazide	C12H12N2O2	Positive	1.2067	3039.25	2	Others	Benzenoids	Naphthalenes
51	12-Epi-Leukotriene B4	C20H32O4	Positive	1.1969	7297.5	2	Lipids	Lipids and lipid-like molecules	Fatty Acyls	Leukotrienes
52	9-OxoOTrE *	C18H28O3	Positive	1.1921	3709.28	2	Lipids	Lipids and lipid-like molecules	Fatty Acyls	Linoleic acids and derivatives
53	5-Nitro-2-(3-phenylpropylamino)benzoic acid	C16H16N2O4	Positive	1.1877	3746.56	2	Organic compounds	Benzenoids	Benzene and substituted derivatives	Nitrobenzoic acids and derivatives
54	1-Naphthylamine	C10H9N	Positive	1.1696	24055.7	2	Organic compounds	Benzenoids	Naphthalenes
55	2-Methylbenzoic acid	C8H8O2	Positive	1.1635	1.29956e+06	2	Organic compounds	Benzenoids	Benzene and substituted derivatives	Benzoic acids
56	4-Anisaldehyde	C8H8O2	Positive	1.1623	29718.4	2	Organic compounds	Benzenoids	Benzene and substituted derivatives
57	p-Acetaminobenzaldehyde	C9H9NO2	Positive	1.1532	2936.94	2	Organic compounds	Benzenoids	Benzene and substituted derivatives	Acetanilides
58	N-(4-Hydroxy-3-methylphenyl)acetamide	C9H11NO2	Positive	1.1464	50456.2	2	Organic compounds	Benzenoids	Benzene and substituted derivatives	Acetanilides
59	6.alpha.-Methylprednisolone	C22H30O5	Positive	1.1423	17091.1	2	Organic compounds	Lipids and lipid-like molecules	Steroids and steroid derivatives	21-hydroxysteroids
60	1,2,3,6-Tetrahydropyridine-4-carboxylic acid	C6H9NO2	Positive	1.1373	13918.4	2	Organic compounds	Organoheterocyclic compounds	Pyridines and derivatives
61	p-Anisaldehyde	C8H8O2	Positive	1.1345	222760	2	Organic compounds	Benzenoids	Benzene and substituted derivatives
62	Indoleacrylic acid	C11H9NO2	Positive	1.1186	7233.11	2	Organic compounds	Organoheterocyclic compounds	Indoles and derivatives
63	13-epi-12-oxo Phytodienoic Acid	C18H28O3	Positive	1.1085	3988.11	2	Lipids	Lipids and lipid-like molecules	Fatty Acyls	Ericosanoids	Prostaglandins and related compounds
64	Castanospermine	C8H15NO4	Positive	1.1015	6484.94	2	Organic compounds	Organoheterocyclic compounds	Indolizidines
65	4-Ketoretinal	C20H26O2	Positive	1.0917	2822.42	2	Terpenes	Organic compounds	Lipids and lipid-like molecules	Prenol lipids	Kaurane diterpenoids
66	N-methylundec-10-enamide	C12H23NO	Positive	1.0894	4146.56	2	Organic compounds	Lipids and lipid-like molecules	Fatty Acyls	N-acyl amines
67	13-Hydroxy-7-oxoabiet-8(14)-en-18-oic acid	C20H30O4	Positive	1.0814	1529.67	2	Terpenes	Organic compounds	Lipids and lipid-like molecules	Prenol lipids	Diterpenoids
68	Empenthrin	C18H26O2	Positive	1.0752	6387.22	2	Terpenes	Organic compounds	Lipids and lipid-like molecules	Prenol lipids	Sesquiterpenoids
69	Pentadecanoyl ethanolamide	C17H35NO2	Positive	1.0626	7323.56	2	Lipids	Organic nitrogen compounds	Organonitrogen compounds	Alkanolamines
70	Chromomoric acid B	C18H28O3	Positive	1.0616	8679.83	2	Lipids	Lipids and lipid-like molecules	Fatty Acyls	Prostaglandins and related compounds
71	3-Hydroxyacetaminophen	C8H9NO3	Positive	1.0586	1924.72	2	Organic compounds	Benzenoids	Benzene and substituted derivatives	Acetanilides
72	Docosanamide	C22H45NO	Positive	1.0583	8206.83	2	Lipids	Lipids and lipid-like molecules	Fatty Acyls	Fatty amide
73	Linoleamide	C18H33NO	Positive	1.0579	13414.6	2	Terpenes	Lipids and lipid-like molecules	Fatty Acyls	Fatty amide
74	Incensole acetate	C22H36O3	Positive	1.0559	20039.6	2	Terpenes	Organic compounds	Lipids and lipid-like molecules	Prenol lipids	Sesquiterpenoids
75	3-HYDROXYMETHYL-BETA-CARBOLINE	C12H10N2O	Positive	1.0513	9758.5	2	Organic compounds	Organoheterocyclic compounds	Indoles and derivatives	Beta carbolines
76	12-OPDA	C18H28O3	Positive	1.0464	15685.6	2	Lipids	Lipids and lipid-like molecules	Fatty Acyls	Ericosanoids	Prostaglandins and related compounds
77	Ionene	C13H18	Positive	1.0213	7454.83	2	Terpenes	Organic compounds	Benzenoids	Tetralins	Sesquiterpenoids
78	Trans-Hydroxyperhexiline	C19H35NO	Positive	1.0207	61597.6	2	Organic compounds	Organoheterocyclic compounds	Quinolines and derivatives
79	(Diethylamino)(oxo)acetic acid	C6H11NO3	Positive	1.0175	260224	2	Organic compounds	Organic acids and derivatives	Carboxylic acids and derivatives	Amino acids and derivatives
80	Cis-Hydroxyperhexiline	C19H35NO	Positive	1.012	25324.2	2	Organic compounds	Organic oxygen compounds	Organooxygen compounds	Secondary alcohols
81	Ethyl .beta.-carboline-3-carboxylate	C14H12N2O2	Positive	1.0035	4540.11	2	Organic compounds	Organoheterocyclic compounds	Indoles and derivatives

## Sheet: Suppl. Table S4
Supplementary Table S4. Phytochemical compounds identified abundantly in the public cultivar of red chili peppers via UPLC/ion-mobility Q-TOF MS in negative ion mode.
NO.	Compound names	Formula	Ion mode	VIP score	Intensity_Average	Group	Class	Superclass	Class	Subclass	Level 5
1	1-Myristoyl-2-hydroxy-sn-glycero-3-phosphoethanolamine	C19H40NO7P	Negative	1.4309	2723.22	3	Lipids	Lipids and lipid-like molecules	Glycerophospholipids	Glycerophosphoethanolamines	Lysophosphatidylethanolamines
2	1-Palmitoyl Lysophosphatidic Acid	C19H39O7P	Negative	1.3277	2723.22	3	Lipids	Lipids and lipid-like molecules	Glycerophospholipids	Glycerophosphates	Monoacylglycerophosphates
3	1-Oleoyl-sn-glycero-3-phosphoethanolamine	C23H46NO7P	Negative	1.1664	2723.22	3	Lipids	Lipids and lipid-like molecules	Glycerophospholipids	Glycerophosphoethanolamines	Lysophosphatidylethanolamines
4	Sucrose	C12H22O11	Negative	1.1513	108339	3	Carbohydrates	Organic oxygen compounds	Organooxygen compounds	Carbohydrates and carbohydrate conjugates	Glycosyl compounds
5	1-Oleoyl-L-.alpha.-lysophosphatidic acid	C21H41O7P	Negative	1.1392	11865.6	3	Lipids	Lipids and lipid-like molecules	Saccharolipids
6	Galactinol	C12H22O11	Negative	1.1392	36020.7	3	Carbohydrates	Organic oxygen compounds	Organooxygen compounds	Carbohydrates and carbohydrate conjugates	Glycosyl compounds
7	ALPHA,BETA-TREHALOSE	C12H22O11	Negative	1.1315	14984.9	3	Carbohydrates	Organic oxygen compounds	Organooxygen compounds	Carbohydrates and carbohydrate conjugates	Glycosyl compounds
8	UDP-D-galactose	C15H24N2O17P2	Negative	1.0859	1635.19	3	Organic compounds	Nucleosides, nucleotides, and analogues	Pyrimidine nucleotides	Pyrimidine nucleotide sugars
9	3'-Sialyllactose	C23H39NO19	Negative	1.0594	20407.5	3	Carbohydrates	Organic oxygen compounds	Organooxygen compounds	Carbohydrates and carbohydrate conjugates	Sugar acids and derivatives
10	1-Stearoyl-2-hydroxy-sn-glycero-3-phosphoethanolamine	C23H48NO7P	Negative	1.0332	2723.22	3	Lipids	Lipids and lipid-like molecules	Glycerophospholipids	Glycerophosphoethanolamines	Lysophosphatidylethanolamines

## Sheet: Suppl. Table S5
Supplementary Table S5. Phytochemical compounds identified abundantly in the local cultivars of red chili peppers via UPLC/ion-mobility Q-TOF MS in negative ion mode.
NO.	Compound names	Formula	Ion mode	VIP score	Intensity_Average	Group	Class	Superclass	Class	Subclass	Level 5
1	(±)12,13-DiHOME	C18H34O4	Negative	1.4009	7536.35	4	Lipids	Lipids and lipid-like molecules	Fatty Acyls	Fatty acids and conjugates	Long-chain fatty acids
2	(10E,15Z)-9,12,13-Trihydroxyoctadeca-10,15-dienoic acid	C18H32O5	Negative	1.3887	3525.33	4	Lipids	Lipids and lipid-like molecules	Fatty Acyls	Lineolic acids and derivatives
3	Traumatic acid	C12H20O4	Negative	1.344	211481	4	Lipids	Lipids and lipid-like molecules	Fatty Acyls	Fatty acids and conjugates	Medium-chain fatty acids
4	Ouabain	C29H44O12	Negative	1.3437	2723.22	4	Organic compounds	Lipids and lipid-like molecules	Steroids and steroid derivatives	Steroid lactones	Cardenolides and derivatives
5	3-Cyclopentene-1-octanoic acid, 2-(3-hydroxy-1-penten-1-yl)-5-oxo-	C18H28O4	Negative	1.2873	23601	4	Lipids	Lipids and lipid-like molecules	Fatty Acyls	Eicosanoids	Prostaglandins and related compounds
6	(±)9-HpODE	C18H32O4	Negative	1.271	40129	4	Lipids	Lipids and lipid-like molecules	Fatty Acyls	Lineolic acids and derivatives
7	Capsianoside I	C32H52O14	Negative	1.2548	474462	4	Lipids	Lipids and lipid-like molecules	Fatty Acyls	Fatty acyl glycosides	Sophorolipids
8	4-Acetyloxy-8-(3-oxo-2-pent-2-enylcyclopenten-1-yl)octanoic acid	C20H30O5	Negative	1.2538	2630.14	4	Lipids	Lipids and lipid-like molecules	Fatty Acyls	Fatty acids and conjugates	Medium-chain fatty acids
9	9-Oxo-10(E),12(E)-octadecadienoic acid	C18H30O3	Negative	1.2113	7590.67	4	Lipids	Lipids and lipid-like molecules	Fatty Acyls	Lineolic acids and derivatives
10	Undecanedioic acid	C11H20O4	Negative	1.2091	4712.81	4	Lipids	Lipids and lipid-like molecules	Fatty Acyls	Fatty acids and conjugates	Medium-chain fatty acids
11	(Z)-6,9,10-Trihydroxyoctadec-7-enoic acid	C18H34O5	Negative	1.2082	272467	4	Lipids	Lipids and lipid-like molecules	Fatty Acyls	Fatty acids and conjugates	Long-chain fatty acids
12	9-Oxo-11-(3-pentyl-2-oxiranyl)-10E-undecenoic acid	C18H30O4	Negative	1.1756	44071.4	4	Lipids	Lipids and lipid-like molecules	Fatty Acyls	Fatty acids and conjugates	Long-chain fatty acids
13	3-hydroxy-tetradecanoic acid	C14H28O3	Negative	1.1598	5916.31	4	Lipids	Lipids and lipid-like molecules	Fatty Acyls	Fatty acids and conjugates	Long-chain fatty acids
14	Xanthosine 5'-monophosphate	C10H13N4O9P	Negative	1.1419	4451.73	4	Organic compounds	Nucleosides, nucleotides, and analogues	Purine nucleotides	Purine ribonucleotides	Purine ribonucleoside monophosphates
15	(12Z,15Z)-9,10,11-Trihydroxyoctadeca-12,15-dienoic acid	C18H32O5	Negative	1.1169	178222	4	Lipids	Lipids and lipid-like molecules	Fatty Acyls	Lineolic acids and derivatives
16	(11E,15Z)-9,10,13-Trihydroxy-11,15-octadecadienoic acid	C18H32O5	Negative	1.1014	91733.4	4	Lipids	Lipids and lipid-like molecules	Fatty Acyls	Lineolic acids and derivatives
17	(2E,4Z)-9-Oxooctadeca-2,4-dienoic acid	C18H30O3	Negative	1.0996	97687.6	4	Lipids	Lipids and lipid-like molecules	Fatty Acyls	Lineolic acids and derivatives
18	(12Z)-9,10,11-Trihydroxyoctadec-12-enoic acid	C18H34O5	Negative	1.0743	5804.24	4	Lipids	Lipids and lipid-like molecules	Fatty Acyls	Fatty acids and conjugates	Long-chain fatty acids
19	Azelaic acid	C9H16O4	Negative	1.0412	35440.4	4	Lipids	Lipids and lipid-like molecules	Fatty Acyls	Fatty acids and conjugates	Medium-chain fatty acids
20	Guanosine	C10H13N5O5	Negative	1.0364	11865.6	4	Organic compounds	Nucleosides, nucleotides, and analogues	Purine nucleosides
